# Supplementary material for: Three clusters of content-audience associations in expression of racial prejudice while consuming online television news
Source: PLoS One. 2021 Jul 23;16(7):e0255101. doi: 10.1371/journal.pone.0255101 (PMC8301668; doi:10.1371/journal.pone.0255101)
Supplement: S1 Dataset — (XLSX) [file pone.0255101.s005.xlsx]

## Sheet: Sheet1
Label	Words	Remarks
Korean	韓国人(Kankoku-jin; South Korean), 朝鮮人(Chosen-jin; Korean), チョン（Chon; derogatory term for Koreans）, 在日（Zainichi; in Japan [often used as an abbreviation of Korean residents in Japan]）, キムチ*臭（Kimuchi-shu or Kimichi-kusa; smell of Korean pickle）, 火病（fabyon; a slang referring to mental illness allegedly unique to Korean）, ファビョ（fabyo; same as fabyon）, ＜｀∀´＞（derogatory emoticon representing Korean with s…	* is a wild card.
Modern Racism	特権（tokken; privilege）, 生活保護（seikatsu-hogo; welfare）, 生保（seiho or namapo; abbreviations of seikatsu-hogo [namapo has stronger derogatory nuance]）, 受給（jukyu: recipient [often of welfere or pension]）, 人権（jinken; human rights）, 通名(tsuumei; Japanese-like names used legally by Zainichi Koreans), 通り名(torina; same as tsumei) , 参政権（sanseiken; suffrage）, 投票（tohyo; vote）, 選挙権（senkyoken; voting rights）, 年金（n…
Oldfashioned Racism	犯罪（hanzai: crime）, 事件（jiken; cases [often criminal cases]）, 逮捕（taiho; arrest）, 悪事（akuji; wrongdoing）, 凶悪（kyouaku; vicious）, 強姦（goukan; rape）, レイプ（reipu; same as gokan）, 犯す（okasu; commit [a crime]）, 犯人（hannin; criminal）, 襲う（osou; assault）, 強盗（goutou; robber）, 殺人（satsujin; murder）, 容疑（yougi; suspicion of crime）, 殺害（satsugai; killing）, 暴行（boukou; violence or rape）, 被害（higai; harm）, 整形（seikei; plasti…
