# Supplementary material for: Three clusters of content-audience associations in expression of racial prejudice while consuming online television news
Source: PLoS One. 2021 Jul 23;16(7):e0255101. doi: 10.1371/journal.pone.0255101 (PMC8301668; doi:10.1371/journal.pone.0255101)
Supplement: S3 Dataset — (TXT) [file pone.0255101.s007.txt]

ん
の
ー
ら
お前
ｗｗｗ
WWW
0
こいつ
1
せい
さ
ww
2
よ
3
草
笑
ｗｗｗｗ
???
しない
ω
8
ろ
くん
5
君
ぇ
じゃなくて
ただ
そ
ーー
やな
たん
4
かよ
wwww
ﾟ
とこ
そりゃ
め
そうだ
だらけ
為
ーーー
1
9
だれ
誰か
ｗｗｗｗｗ
カー
ワロタ
なんや
側
えな
さっき
2
逆
wwwww
なのか
氏
めろ
6
こ
7
件
%
3
な!
オレ
笑笑
なんの
