# Supplementary material for: Three clusters of content-audience associations in expression of racial prejudice while consuming online television news
Source: PLoS One. 2021 Jul 23;16(7):e0255101. doi: 10.1371/journal.pone.0255101 (PMC8301668; doi:10.1371/journal.pone.0255101)
Supplement: S4 Dataset — (XLSX) [file pone.0255101.s008.xlsx]

## Sheet: Topic & Topic Category
topic id	topic_category	topic	Frequency	PMI
1	Social issues news	Issues of birthing and mothering	子供 | 結婚 | 親 | 日本 | 問題 | 離婚 | 幸せ | 税金 | 無理 | 社会 | 子ども | 女性 | ０ | お金 | 不倫 | 必要 | 少子化 | 人間 | 顔 | １	代理出産 | 別姓 | 産む機械 | ダウン症 | 加護ちゃん | 代理母 | 同姓 | 性教育 | 独身税 | 子供のこと | 養育費 | 有森 | 中絶 | 朗らか | 加護 | 事実婚 | 石崎 | ドナー | シングル | 夫婦別姓
2	Crime news	Jail break	平尾 | 刑務所 | 犯罪者 | 島 | 刑務官 | 逃走 | 犯罪 | 警察 | 受刑者 | 顔 | 脱走 | リーダー | 広島 | プリズン・ブレイク | ０ | リアル | 逃走中 | バール | ピンク | 人間	向島 | 刑務官 | 受刑者 | 模範囚 | 平尾 | 鵜島 | 受刑 | 宮司 | 脱獄 | 懸賞金 | プリズン・ブレイク | 逃亡者 | クッキー | 盗んだバイクで走り出す | はしか | ベリック | 班長 | バール | こそ泥 | かくれんぼ
3	Social issues news	Welfare	生活保護 | ０ | 税金 | 年金 | 公務員 | 日本 | １ | 消費税 | 増税 | 給料 | 仕事 | 生活 | 借金 | ５ | NEAT | 金持ち | Abenomics | 在日 | 国民 | ２	厚生年金 | 国民年金 | 青天井 | BI | サーセン | 給付 | 積み立て | 年金制度 | 住民税 | 年金 | 光熱費 | 持ち家 | スエーデン | 障害年金 | さいたま市 | 保証人 | basic income | 物価 | 困窮 | 固定資産税
4	Lifestyle news	News of Tokyo	小池 | タコ | 亀 | 三上 | 町田 | たこ焼き | 好き | 売名 | 下田 | 小池さん | 都民 | 日本 | ベル | 東 | 賛成 | 豊洲 | 顔 | ダメ | 高須 | カチカチ	下田 | 八つ橋 | ミドリガメ | ぺえ | 孔雀 | 大西 | 消臭力 | 新居 | クジャク | 町田 | 三上 | ラビオ | ベル | 小池さん | 亀 | 野呂 | コンニャク | 小池 | タコ焼き | たこ焼き
5	Opinions (revilement to Korea/Koreans)	Discrimination of Zainichi Koreans	ﾁｰﾝ | タバコ | 朝鮮人 | チーン | 大阪 | 日本 | 桜井誠 | ０ | 殺人 | 真紀子 | １ | ン | 顔 | チー | 犯罪 | 酒 | 在日 | ハンマー | 詐欺 | 暴行	マキコ | 喫煙者 | ﾁｰﾝ | ﾏｰﾝ | トメ | 受動喫煙 | 眞紀子 | 喫煙 | 真紀子 | 田中真紀子 | タバコ税 | 禁煙 | 田中眞紀子 | チーン | チー | 849 | IQOS | ヤニ | タ | まきこ
6	Sports news	Soccur	日本 | サッカー | 川島 | 本田 | 渋谷 | コロンビア | ポーランド | 韓国 | セネガル | 日本人 | 試合 | ベルギー | 在日 | 応援 | 西野 | 選手 | 優勝 | 監督 | １ | ゴミ	ベスト16 | ルカク | クリンスマン | 西野監督 | ベルギー | コロンビア | ハメス | 川島 | ぱいタッチ! | ルミ子 | 槙野 | 決勝トーナメント | 尾形 | 胴上げ | GK | 予選突破 | 大迫 | イエニスタ | キーパー | サッカーファン
7	Political news	Okinawa Militart Base issue	村本 | 沖縄 | 上念 | 田原 | 政治 | 日本 | 小松 | 嘘 | 中国 | 番組 | 岸 | 安倍 | アメリカ | 在日 | 意見 | 左翼 | 民主主義 | メディア | マスコミ | ニュース女子	田原 | 岸 | あら捜し | 情念 | 星田 | 田原総一朗 | 上念 | オール沖縄 | 宗男 | Fess | ニュース女子 | 建士 | 沖縄県民 | 朝まで生テレビ | 討論番組 | 朝生 | 西部 | 著名人 | 原田 | 落合
8	Cast members	Cast members	ヅラ | 藤井 | うなぎ | ズラ | PSYCHO-PASS | 先生 | ウナギ | 在日 | 小林 | 顔 | 車 | カツラ | ケンコバ | 型 | 心理 | 心理士 | 犯罪 | 帽子 | 金髪 | １	心理士 | 明星大学 | うなぎ | ウナギ | おたふく | 臨床心理士 | 心理学者 | 鰻 | TSUTAYA | 藤井 | 藤井くん | ズラ | ヅラ | 衝動 | 棋士 | ダンゴムシ | 心理学 | R1 | かつら | みだら
9	Disaster news	Earthquake	地震 | 大阪 | 大丈夫 | 千葉 | 東京 | 日本 | ブロック塀 | ヘルメット | 震度 | 揺れ | ブロック | 被害 | ３ | 壁 | 余震 | 速報 | 南海トラフ | 津波 | 今日 | 震度3	前震 | マグニチュード | 震度3 | 震度6弱 | 本震 | 余震 | 断層 | 震度6 | 震度 | 震源 | 震度5 | 地震情報 | 高槻 | 震度2 | 震度4 | 震度1 | 6月21日 | 鉄筋 | ブロック塀 | 震源地
10	International news	International issues	日本 | トランプ | アメリカ | ロシア | 北朝鮮 | 中国 | 戦争 | 北 | ロッドマン | 安倍 | シリア | USA | 通訳 | 猪木 | 世界 | ０ | 顔 | イバンカ | 朝鮮人 | 攻撃	fifi | ロッドマン | ロドマン | レアメタル | 大杉漣 | デニス・ロッドマン | ゲッペルス | アサド | イバンカ | エルサレム | 化学兵器 | 五毛党 | 櫻井翔 | 同時通訳 | 埋蔵 | 猪木 | 漣 | アサド政権 | べた | からあげクン
11	Celebrity/sports scandal news	Nihon Univ. dirty tackle issues	会見 | 質問 | 記者 | 司会者 | 司会 | 日大 | ドンファン | 嫁 | 家政婦 | 妻 | 井上 | 意味 | 記者会見 | マスコミ | マスゴミ | 嘘 | 朱美 | 犯人 | 大竹 | 顔	四年生 | お誘い | 大竹 | 司会者 | 4年生 | 家政婦 | アケミ | あけみ | お姉さま | オーレ! | 野崎 | 司会 | FUNFAM | プリメーラ | 朱美 | シャブシャブ | ドン・ファン | 生年月日 | 質問者 | 紀州
12	Political scandal news	Scandal of Moritomo and Kake	安倍 | 野党 | 嘘 | 加計 | 総理 | 嘘つき | 問題 | 記憶 | 委員長 | 愛媛 | 玉木 | 国会 | 証拠 | 日本 | 柳瀬 | 愛媛県 | 麻生 | 国民 | 質問 | メモ	備忘録 | 今治市 | 愛媛県 | ヤナセ | 首相案件 | 愛媛県知事 | 国家戦略特区 | 愛媛県民 | 中村知 | 首相動静 | 河村 | 愛媛 | 静粛 | 獣医学部 | 柳瀬 | 加戸 | 記憶喪失 | 秘書官 | いいんちょ | ピッツァ
13	Opinions (revilement to Korea/Koreans)	Extreme right wing	左翼 | 右翼 | 日本 | 愛国 | 反日 | ウヨ | 在日 | 愛国心 | 保守 | 日本人 | 好き | 思想 | 戦争 | 愛国者 | 極右 | 天皇 | パックン | 批判 | 中国 | 鈴木	一水会 | 長門 | 軍歌 | 街宣右翼 | 愛国心 | 愛国 | エセ右翼 | 右翼 | 革新 | 反天連 | 朝鮮右翼 | 右寄り | ナショナリズム | 極右 | 愛国者 | 三島由紀夫 | 右翼団体 | 軍艦 | 街宣車 | 右左
14	Political scandal news	Scandal of Moritomo and Kake	生コン | 杉尾 | 辻元 | 関西 | 野党 | 安倍 | 辻元清美 | 吉木 | 辻本 | 立憲民主党 | 問題 | 財務省 | 野田中央公園 | 議員 | 忖度 | 友利 | 日本 | 公園 | 官僚 | 籠池	杉尾 | 杉尾秀哉 | 生コン | セメン | さつき | 連帯ユニオン | 砂利 | 副大臣 | ユニオン | 福山哲郎 | 14億円 | 3600億円 | 家宅捜索 | チャウシェスク | 政治資金 | 辻元清美 | 大阪航空局 | 即 | セメント | 辻元
15	Celebrity/sports scandal news	Nihon Univ. dirty tackle issues	山根 | 会長 | ボクシング | 奈良 | ヤクザ | 在日 | 日本 | 歴史 | 893 | 朝鮮人 | スポーツ | 田中 | 日大 | 連盟 | 忖度 | 選手 | ３ | アンガールズ | 組織 | 山根明	吉森 | 鶴木 | アンガ | 奈良漬け | 奈良県民 | 内海 | 日本ボクシング連盟 | 無冠の帝王 | カンパン | アンガールズ | 奈良判定 | 芦屋 | 山根 | カンロ | 奈良 | 親心 | ミズノ | 大阪駅 | 名誉会長 | ボクシング
16	International news	South Korea and North Korea	日本 | メンバー | 在日 | 冷麺 | 安倍 | 北 | 韓国 | 妹 | 金正恩 | 北朝鮮 | 平和 | 恩 | 朝鮮 | 声 | 黒電話 | 統一 | ８ | キム | 影武者 | 会談	花丸 | 浅羽 | 盛岡冷麺 | ファミコンウォーズ | マナティー | 冷麺 | だみ声 | 晩餐会 | 読唇術 | マナティ | サラミ | 豚肉 | 息切れ | 向井 | 境界線 | 南北首脳会談 | 38度線 | まなてぃ | 猫背 | SP
17	Celebrity/sports scandal news	Sumo scandal	相撲 | 大学 | 医者 | 知事 | UFO | 東大 | 貴乃花 | 川松 | 問題 | 医師 | 米山 | 顔 | 売春 | ヤンキー | ポルシェ | 息子 | 買春 | ０ | 好き | 日本	尹 | 貴ノ岩 | 鶴竜 | 義 | 栃 | 矢追 | ウヨカス | スクーター | 援助交際 | 春日野 | ポルシェ | 横綱 | 私大 | 貴乃花 | 八角 | ゆんゆん | 医学部 | 力士 | UFO | 日馬富士
18	Political scandal news	Government official scandal	前川 | 有給 | 日本 | チャンス | 天下り | ビーチ | 駅 | 問題 | 安倍 | 島根 | HURLEY | 会社 | 仕事 | 日本人 | 岡山 | 文科省 | ニュース | １ | 不倫 | 支店長	支店長 | デニー | カスラック | HURLEY | イクメン | 有給 | 前川 | 島根 | チャーンス | JASRAC | まいんちゃん | 国家公務員法 | ビーチ | 着払い | サントリー | ガールズバー | 待機児童 | 教育現場 | 須田 | 新車
19	International news	China	中国 | 車 | 中国人 | 日本 | 運転 | ニュース | 事故 | 日常 | ０ | 日本人 | 免許 | バス | 爆発 | チャイナ | １ | 老人 | ダイナミック | トラック | テロ | 火病	チャイナボカン | サイドブレーキ | 自動ブレーキ | 車間 | 入店 | ロバ | MT | ロマンスカー | バルブ | 乗用車 | 火の車 | デロリアン | アイヤー | ガードレール | 追い越し | ガス爆発 | 自動運転 | 追突 | ペリカン | 走行
20	Crime news	Arson at a kindergarten	放火 | 堂ちゃん | 死刑 | 犯人 | 真理子 | 顔 | 火事 | まり | 無職 | 埼玉 | 日本 | １ | 殺人 | 在日 | ニュース | 千葉 | グンマー | 朝鮮人 | 犯罪 | ０	キャリーバッグ | 那須川 | 真理子 | まりこ | 全焼 | 放火魔 | 堂ちゃん | 放火犯 | キャリー | 堂真理子 | 越谷 | 木更津 | 堂 | まり | まりの | 放火 | 松戸 | プロパン | きゃりーぱみゅぱみゅ | さいたま
21	International news	US and North Korea	日本 | 北朝鮮 | 拉致 | 北 | 核 | アメリカ | 拉致被害者 | 安倍 | 中国 | 解決 | 拉致問題 | トランプ | 外交 | 韓国 | 軍事力 | お金 | 戦争 | 日本人 | 米 | 無理	軍事力 | 外交カード | 日朝平壌宣言 | 一時帰国 | 春名 | 誘拐犯 | 拉致被害者 | 核武装 | 横田さん | カダフィ | 正常化 | 経済協力 | 武力 | 思いやり予算 | 解決済み | 平壌宣言 | 経済援助 | 佐田 | 蓮池 | 拉致
22	Entertainment news	Entertainment	顔 | 整形 | アイドル | 結婚 | 好き | イケメン | 声 | 美人 | 在日 | ３ | ２ | ファン | ニュース | ０ | 綺麗 | おっさん | AV | 写真 | 普通 | 鼻	アスパラ | 福子 | 工藤静香 | 地下アイドル | チェキ | 静香 | 片岡 | 仮面ライダー | ガッキー | Becky! | 桐谷美玲 | 三十路 | 桐谷 | 玉の輿 | ベッキー | キムタク | ゲンダイ | DA PUMP | GACKY | 改造人間
23	Cast members	Cast members	由恵 | 萌 | ゆえ | 声 | 不倫 | 今日 | 美沙希 | ハート | アナ | 安倍 | よしえ | 震え | 田中萌 | 竹内 | アナウンサー | コメント | 好き | みさ | 顔 | お早う	田臥 | 萌 | 由恵 | 美沙希 | ﾀﾝ | ゃんかわうぃ | 高野萌 | 美沙 | みさ | よしえ | MOE | ﾁｬﾝ | ゆえ | 竹内 | 田中萌 | みさき | ビブラート | アベモニ | いってき | 震え
24	Cast members	Cast members	ふかわ | 矢口 | 被害者 | 小松 | PSYCHO-PASS | 病気 | 蛭子 | S.T.A.L.K.E.R. | 柴田 | 加害者 | 犯罪者 | 堀 | 娘。 | てるみ | 家族 | 人間 | 親 | 依存 | 犯罪 | 罪	クレプトマニア | 矢口 | やぐっちゃん | 布川 | ふかわ | 宮瀬 | 最愛 | 蛭子 | フカワ | 矢口真里 | エビス | 難病 | 麗華 | えびす | ふかわりょう | クローゼット | ビス | McKinsey | てるみ | 伊形
25	Nuclear accident news	Fukushima atomic power plant	原発 | 福島 | 日本 | 東電 | 安倍 | 上念 | 問題 | 放射能 | 電気 | 安全 | ０ | 自民党 | 無理 | 朝鮮人 | １ | 電力 | 稼働 | 菅直人 | 震災 | 発電	原発輸出 | もんじゅ | 風力 | 廃炉 | チェルノブイリ | 東電 | 岩田 | 電力 | 電力会社 | 原発推進 | 送電 | 洋上 | 原発 | 原子炉 | 太陽光発電 | Meltdown | 甲状腺 | 太陽光 | 原子力 | 水素
26	Incident news	Request for disciplinary action to attorneys	ネット | カラス | おまえら | 弁護士 | 玉川 | 差別 | 問題 | 在日 | 朝鮮人 | コメ | 日本人 | ウヨ | 匿名 | ０ | 朝日 | 日本 | 請求 | デマ | NEAT | コメント	懲戒請求 | IP | カラス | ミツバチ | シマウマ | tor | 蚊取り線香 | インターネッツ | プロバイダ | Dark Web | ＩＰ | 懲戒 | 予 | 余命 | オフィス北野 | 玉川 | blog | エビフライ | 2ちゃんねる | 匿名
27	Opinions (criticism of the mass media)	Criticism of the mass media	朝日 | 麻生 | マスコミ | 新聞 | 朝日新聞 | 報道 | メディア | 記者 | マスゴミ | 問題 | 日本 | 捏造 | ネット | 大臣 | 事実 | 責任 | 安倍 | 自由 | イソコ | 批判	妄り | 望月 | イソコ | アンフェア | 部数 | 東京新聞 | イ・ソ | 宇都宮 | 廃刊 | 財務大臣 | 麻生 | ジャーナリズム | 新聞 | みぞ | 圧送 | 報道の自由 | 乱用 | 報道しない自由 | 聖教新聞 | 条例
28	Lifestyle news	Pandas	パンダ | 無意味 | 笛 | 日本 | 忍者 | 中国 | ニュース | 変態 | 好き | スイカ | 韓国岳 | おまえら | 意味 | 今日 | ふなっしー | １ | トキ | ５ | 子供 | NEAT	ちぃたん | ロナルド | 元少年 | ラストラン | パックご飯 | 韓国岳 | シロクマ | 笛 | 小悪魔 | リコーダー | トキ | 白熊 | 塾長 | ふなっしー | ワカサギ | パンダ | 破天荒 | 蛇口 | 蚕 | キューピー
29	Cast members	Cast members	色紙 | カラコン | イカ | パワハラ | レオパレス | 顔 | 日本 | 千尋 | 伊調 | ニュース | 栄 | １ | 中国人 | 頭 | 日本人 | レスリング | 学長 | おまえら | 古田 | 在日	色紙 | 伊調 | 千尋 | 谷岡 | カラコン | コンちゃん | シジミ | レオパレス | ちひろ | 栄 | 至学館 | 古田 | レオパ | コンゴ | 船越 | 吉田沙保里 | 鳥居みゆき | 松居 | つつもたせ | レスリング
30	Disaster news	Disaster relief mission by self-defense force自衛隊（救助系）	自衛隊 | 自衛官 | タイ | ０ | おにぎり | 洞窟 | ダイバー | 日本 | 在日 | １ | 安倍 | ニュース | 今日 | NEAT | コンビニ | 訓練 | 島津 | 寿司 | 無理 | バイト	予備自衛官 | ダイバー | 洞窟 | 吃音 | 潜水 | モデルガン | 自衛官 | サクレ | 島津 | パフェ | シャイニング | 陸自 | 無国籍 | 探検 | 本屋 | 4か月 | おにぎり | 元自衛官 | トニー | 付箋
31	Lifestyle news	Ramen	ラーメン | 森 | 日本 | サッポロ一番 | 好き | 味 | ビール | ニュース | アイス | 酒 | 森さん | 辛ラーメン | カレー | カルピス | 安倍 | 葉子 | ダメ | 今日 | 日本人 | メロン	青じそ | 鉢植え | 小川菜摘 | EMU | チキンラーメン | 辛ラーメン | 御朱印 | 森さん | コスモス | チャルメラ | カルピス | 葉子 | Häagen-Dazs | 爪楊枝 | うまかっちゃん | ストロー | インスタント | 出前一丁 | 素麺 | 日清
32	International news	South Korea and Japan	日本 | 韓国 | 安倍 | 大統領 | 吉木 | ０ | 逮捕 | 壁 | アメリカ | 中国 | 自己責任 | 朝鮮人 | １ | 在日 | 北 | 国家 | 自衛隊 | 日本人 | 韓国人 | Morrie	退避 | 24年 | 放任 | Morrie | 秋刀魚 | カワウソ | 朴槿恵 | 恒例行事 | サンマ | クネ | 18億 | シェルター | 歴代大統領 | 元大統領 | 足跡 | 宇多丸 | 月山 | 韓国大統領 | ノムヒョン | バレエ
33	Opinions (criticism of the mass media)	Criticism of the public broadcast	NHK | メンバー | 日本 | 美桜 | 顔 | 受信料 | 変態 | セクハラ | 中国 | ニュース | おまえら | 西城秀樹 | GW | エロ | 好き | JK | 今日 | 在日 | 速報 | 秀樹	ラズベリー | ライバー | 投げ銭 | 美桜 | 硫酸 | 受信料 | みお | ブロイラー | 西城秀樹 | ラブライバー | 関連会社 | 果歩 | ワンピ | ゆりあ | 西城 | NARUTO | 歌舞伎 | 凛 | 有働 | セミナー
34	Social issues news	LGBTQ Discrimination	村本 | 小松 | 宇野 | 杉田 | 生産性 | 子供 | 番組 | 今日 | アナ | アベプラ | LGBT | 議論 | クロちゃん | 意見 | 発言 | 問題 | ダメ | 言葉 | 理解 | 左翼	ザニー | 阿川 | 西岡 | ゆうこす | 杉田 | 宇野 | パンドラ | 池澤 | サニー | 村本 | UNO | 速水 | プラン | 小松 | 生産性 | 上西 | 星座 | 全文 | こまつ | 池澤あやか
35	Crime news	Random killer in Shinkansen bullet train	親 | 新幹線 | 死刑 | 虐待 | 子供 | 事件 | 顔 | 人間 | 中古 | 父親 | 日本 | 自殺 | 障害 | 発達障害 | おまえら | 犯人 | 他人事 | ナタ | ニュース | NEAT	児相 | 児童相談所 | 水筒 | 手荷物検査 | 鉈 | ナタ | 松永 | 連れ子 | タガメ | 一朗 | ネグレクト | Clone | 発達障害 | 梅田 | 指定席 | 斧 | 育児放棄 | 新幹線 | 5歳 | 自殺願望
36	Political scandal news	Sexual harassment against female lawmakers	金子 | 塩村 | 青山 | 野党 | みの | 問題 | 議員 | 友利 | 初鹿 | 牧山 | 山尾 | 国民 | 美人 | 番組 | みのさん | 正論 | 塩 | 日本 | 立憲 | 今日	塩村 | 牧山 | 金子 | あずみん | 金子恵美 | 冨坂 | 平沢 | あづみ | 安積 | 富阪 | 初鹿 | 山尾 | トップダウン | 御法川 | 恵美 | チャック | 立民 | みちよ | 落選 | 地政学
37	Social issues news	Toxic companies	会社 | 仕事 | 日本 | ブラック | 企業 | 給料 | 残業 | 問題 | ゆとり | 社会 | 社員 | 派遣 | 無理 | 吉本 | 奴隷 | 制度 | ブラック企業 | 社長 | ダメ | クビ	常見 | 終身雇用 | 入江 | 育休 | 天かす | 年功序列 | 新入社員 | サービス残業 | 新卒 | 正社員 | キスマーク | 残業代 | 個人事業主 | 起業 | 音喜多 | 売り手 | 中小 | 高プロ | 梨 | ジョイマン
38	Entertainment news	Alina Ilnazovna Zagitova	犬 | カニ | 猫 | マサル | 乳 | ネコ | まさる | 納豆 | ペット | 人間 | ０ | 日本 | ザギトワ | １ | 秋田犬 | メス | Osprey | 好き | ヘリ | 動物	カニ | マサルさん | マサル | まさる | ザキトワ | ピットブル | ザギトワ | 秋田犬 | メスプレイ | もふもふ | 猫 | ネコ | 柴犬 | 野良猫 | 飼い主 | あらいぐま | 大豆 | ラスカル | アルビノ | マサ
39	Crime news	Minicrimes in Fukuoka pref.	福岡 | 自転車 | ガキ | 修羅の国 | 子供 | 車 | 日本人 | 日常 | 親 | 鹿 | 逮捕 | チャリ | 大阪 | ニュース | ０ | シカ | 北九州 | 中国 | 豆 | 九州	ふくおか | 久留米 | 福岡 | 修羅の国 | シカ | ヤカン | チャリカス | 天神 | 自転車 | 修羅 | CHALLI | 歩道 | カッターナイフ | チャリ | 車道 | 当たり屋 | やかん | 金魚 | 福岡市 | サドル
40	Opinions (Japanese daily experience)	Daily experience	おっさん | ０ | 童貞 | おまえら | ニュース | 警察 | 日本 | 自称 | 在日 | カモ | 声 | ２ | 顔 | 犯人 | 平成 | 2歳 | 病院 | １ | 元号 | 春夫	鴨志田 | カルガモ | 2歳 | 郵送 | 春夫 | 僧侶 | 尾畠 | おいちゃん | 鴨 | 元号 | 虹 | 墓地 | モンサント | 介護士 | 元年 | 麻酔 | 新元号 | レシート | グレイ | 罰当たり
41	Crime news	Police and crime	銃 | 警官 | 警察 | 犯人 | 警備員 | 日本 | 拳銃 | 事件 | 射殺 | アメリカ | 警察官 | 刃物 | ナイフ | 在日 | 富山 | 発砲 | 発 | 犯罪 | 学校 | 交番	口径 | ニューナンブ | 拳銃 | 全米ライフル協会 | 5発 | 全弾 | 発砲事件 | 警部補 | 銃社会 | REVOLVER | 3発 | 富山県 | 乱射 | 銃 | 理科 | 空砲 | イデオン | さすまた | 相談員 | 二階級特進
42	Political scandal news	Sexual harassment against female journalists by lawmakers	セクハラ | テレ朝 | 記者 | 朝日 | 福田 | 女性 | ハニトラ | 麻生 | 被害者 | 音声 | 財務省 | パワハラ | おっぱい | 問題 | テレビ朝日 | 上司 | 録音 | 取材 | 裁判 | 報道	経済部 | 福田氏 | 狛江 | 福田さん | 音声データ | セクハラ発言 | セクハラ | 堀江貴文 | 福田 | 四角形 | 新潮 | 名乗り | 音源 | 声紋 | 継ぎ接ぎ | 次官 | ハニートラップ | 切り貼り | 女性社員 | 新潮社
43	Weather news	Weather	雪 | 今日 | 明日 | 声 | クマ | ゅるん | 天気 | 東京 | おっぱい | クジラ | 北海道 | 大変 | 大雪 | 顔 | ブロック | 熊 | すぎ | 仕事 | 雪国 | コメ	スタッドレス | ノーマルタイヤ | ゅるん | 春一番 | 雪国 | 父の日 | 積雪 | トンキン | 除雪 | 除雪車 | 雪 | 大雪 | ムッシュ! | ホカノン | ゅる | 雪だるま | カノン | クジラ | 低気圧 | クマー
44	Political news	Political party	野党 | 自民 | 安倍 | 議員 | 自民党 | 国民 | 選挙 | 与党 | 党 | 枝野 | 国会 | 日本 | 民主党 | 支持 | 政治 | 政治家 | 民主 | 政権 | 立憲 | 共産党	ミンミン! | 政党支持率 | 党名 | 前原 | 国民民主党 | 一票の格差 | リーマンショック | 審議拒否 | 新党 | 議席 | 結党 | 党首討論 | 解党 | 政党助成金 | 党 | 議員定数 | 泥舟 | えだ | 選挙制度 | 無所属
45	Political news	Premier (Shinzo Abe)	安倍 | 安倍信者 | アベガー | 信者 | 安倍さん | 安部 | 在日 | 日本 | 安倍総理 | コメ | 安倍政権 | 総理 | 野党 | AVE | 安倍晋三 | 支持 | 批判 | 自民 | 日本人 | 朝鮮人	安倍信者 | アベガー | 無党派層 | アベガーガー | 成蹊 | アベガーアベガー | 安倍叩き | J-NSC | ンジャーズ | 安倍批判 | 信者 | 安倍支持 | 成蹊大学 | 無党派 | 実質賃金 | 脳障害 | 統一教会 | 大政奉還 | 40% | 安部
46	Lifestyle news	Lifestyle	ワニ | 野菜 | ０ | 日本 | 肉 | イオン | １ | 安倍 | 日本人 | 死刑 | キャベツ | 白菜 | 値上げ | ニュース | スーパー | 矢 | 農家 | 好き | GAP | ２	GAP | ワニ | 小郡 | ワニワニパニック | 102歳 | ノビチョク | ALS | キャベツ | 鰐 | アキダイ | 居候 | メダカ | カモメ | 野菜 | 白菜 | もやし | ホーキング博士 | わに | 吹き矢 | イオン
47	International news	Immigrants	日本 | 移民 | 難民 | 日本人 | 外国人 | 在日 | 問題 | 犯罪 | 中国 | 外人 | 中国人 | 朝鮮人 | イギリス | 治安 | アメリカ | 韓国 | ロヒンギャ | 差別 | ０ | 申請	難民受け入れ | ルーピン | イエメン | 偽装難民 | ミャンマー | 難民 | マラス | 諏訪原 | ロヒンギャ | サヘル | バングラ | 呪 | 技能実習生 | 中南米 | 移民問題 | 不法移民 | クルド人 | 入管 | 移民 | 技能実習
48	Crime news	Barricaded suspect	花火 | 宴 | 日本人 | モザイク | 警察 | 在日 | 顔 | 日本 | 外国人 | 突入 | 射殺 | 入れ墨 | 酒 | TATOO | 刺青 | 犯人 | SIT | 外人 | 人質 | 説得	SAT | 宴 | 花火 | 2380円 | 代々木駅 | ロケット花火 | SIT | 無銭飲食 | 代々木 | 彫り | うまみ | 打ち上げ花火 | 催涙弾 | 入れ墨 | 飲み放題 | 麻酔銃 | 炊飯器 | 渋谷区 | 不動明王 | 突入
49	Sports news	Soccer (North Korea v.s. Japan)	日本 | 北朝鮮 | ハリル | サッカー | シンガポール | 中国 | 日本人 | 万歳 | 監督 | ジャパン | 在日 | ０ | ロシア | 本田 | 韓国 | NHK | マーライオン | チョキ | 世界 | アベマ	ガーナ | ホジッチ | マーライオン | ハリル | レアル | オシム | 寝坊 | シェンロン | ビルマ | チョキ | 芝 | パラグアイ | ジョージア | 純血 | 全敗 | サッカー協会 | 岡ちゃん | 日本車 | グルジア | 忖度ジャパン
50	International news	Taiwan	台湾 | 大麻 | 日本 | 髪 | 鍋 | 中国 | タバコ | ０ | 髪の毛 | ニュース | 顔 | 酒 | 火病 | アメリカ | 台湾人 | 合法 | 火鍋 | ラッパー | 禁止 | 弁当	火鍋 | 台湾地震 | カツサンド | 大麻 | 台湾 | 町山 | 相席 | UZI | 津川 | 蛆 | 台湾人 | ガンジャ | 沸騰 | FANTA | マリファナ | 大麻合法化 | ラッパー | レゲエ | チーター | ラリー
51	Sports news	Sports	羽生 | 野球 | 大谷 | 巨人 | 優勝 | 選手 | ゆずりは | やきう | 秋田 | ニュース | ゆず | 清宮 | 好き | 蔭 | 桐 | 大阪桐蔭 | 阪神 | 吉田 | ０ | 楽天	吉田君 | 蔭 | 桐 | 準優勝 | ベースボール | フェルナンデス | 金足 | パリーグ | 金足農業 | 秋田美人 | 小平 | 山賊 | 大阪桐蔭 | 金農 | 西武 | セリーグ | 日ハム | 根尾 | 清宮 | 2軍
52	Incident news	Outing at Hitotsubashi Univ.	玉木 | ゲイ | ホモ | データ | ０ | 顔 | 問題 | 告白 | １ | 安倍 | 好き | ロリコン | 日本 | 仕事 | 長妻 | LGBT | モリカケ | 残業 | 法案 | B	アウティング | 知念 | 戒名 | 100時間 | 我孫子 | 眠り | 20年間 | 線香 | トランスジェンダー | 芸風 | 告白 | ゲイ | 裁量労働 | 告 | 同性愛 | マクナル | LGB | 玉木 | 牛歩 | 火の玉
53	Disaster news	Storm rainfall in Hiroshima pref.	安倍 | 災害 | 募金 | 避難 | 宴会 | 自衛隊 | 広島 | 被害 | 日本 | ダム | 批判 | 在日 | 東京 | 対策 | ０ | 大変 | 被災地 | 西日本 | 川 | 豪雨	ハザードマップ | 自衛隊投入 | 避難指示 | 真備町 | 治水 | 避難勧告 | 災害対策本部 | 倉敷 | 特別警報 | 真備 | 酒盛り | 砂防ダム | スーパー堤防 | 宴会 | 避難所 | 水害 | 氾濫 | 浸水 | 堤防 | 千羽鶴
54	Opinions (Japanese daily experience)	Discussion on educational record	日本 | 英語 | アメリカ | 学歴 | ミサイル | 小山 | ダッシュ | 河野 | １ | ０ | 北朝鮮 | 自慢 | 無理 | 低学歴 | 宇宙 | 火病 | 顔 | 北 | 朝鮮人 | 問題	三脚 | 綾部 | 迎撃 | ゜゜ | 装甲車 | 脚立 | pen | 透かし | 鎌 | イージスアショア | 巡航ミサイル | HARUHI | 先制攻撃 | 小山 | 聞か猿 | せんべい | 村上春樹 | 濡れ | 佐田 | 垂直
55	International news	Cast members	青山 | 日本 | 北 | みの | 声 | 吉木 | 北朝鮮 | アメリカ | 中国 | 韓国 | トランプ | 海野 | 戦争 | 虎ノ門 | 核 | キム | 工作員 | 虎ノ門ニュース | 辺 | 青山繁晴	洪 | 海野 | 金慶珠 | キムキョンジュ | 吹き替え | ぴょん吉 | 青山氏 | ピョン吉 | 辺真一 | 富坂 | 七尾 | ホン | ピョン | スペシャリスト | アフレコ | 吉木誉絵 | 虎ノ門 | アテレコ | 虎の門 | 死の商人
56	Crime news	Molester	痴漢 | 女性 | 田舎 | 車両 | 男性 | 電車 | 専用 | 都会 | 迷惑 | 差別 | 女性専用車両 | 問題 | 顔 | 冤罪 | 男女 | 無理 | 好き | 日本 | 嫌 | 男性専用車両	男性専用 | 男性専用車両 | 女性専用 | 校則 | 法的拘束力 | 男女別 | 女性専用車 | 女性専用車両 | 同棲 | 車両 | 鉄道会社 | 痴漢 | 男性差別 | フェミニスト | 置換 | 満員電車 | チカン | 高層 | タワマン | フェミ
57	Cast members	Cast members	柴田 | あや | 阿弥 | 柴田阿弥 | 日本 | 中国 | アーサー | 支那 | 安倍 | 今日 | 牧師 | 顔 | AVE | チベット | ニュース | 意味 | ウイグル | シバター | １ | ０	Sweet☆Honey | 阿弥 | アーサー | ウイグル族 | チベット族 | 牧師 | ちゃわん | 亜弥 | 柴田 | あやち | あや | お中元 | キレー | 横向き | カワイ | SKE | ウイグル | 柴田阿弥 | こっち見んな | 名村
58	Crime news	Unjust accusation	警察 | 冤罪 | 死刑 | 弁護士 | 顔 | 犯人 | 大阪 | 日本 | 事件 | 栗城 | 無罪 | 登山 | 犯罪 | 登山家 | アベマ | 在日 | 長谷川 | 証拠 | 逮捕 | ０	登山家 | シェルパ | 栗城 | メリケンサック | 登頂 | 下山家 | 下山 | 袴田事件 | レジ袋 | エベレスト | 長谷川 | 可視化 | アクリル | 藤浪 | 大阪府警 | 登山 | 袴田 | 真犯人 | 出し子 | えん罪
59	Crime news	Deadly crime	犯人 | ロリコン | 死刑 | 事件 | 犯罪 | 犯罪者 | 新潟 | 逮捕 | 顔 | 小林 | 在日 | アニメ | 警察 | 被害者 | ロリ | 車 | 家族 | 近所 | 子供 | 殺人	ふるさと村 | 新潟県警 | 防犯ブザー | 小林薫 | 不審者情報 | 宮崎勤 | 勝田 | 小田 | 体操服 | 目星 | 電気工事士 | ロリアニメ | 所さん | 所太郎 | 白ナンバー | 大桃 | PT | 体操着 | 求 | 指紋
60	Celebrity/sports scandal news	Nihon Univ. dirty tackle issues	日大 | 内田 | 監督 | 宮川 | 井上 | 選手 | コーチ | アメフト | タックル | スポーツ | 指示 | 大学 | 会見 | 嘘 | 責任 | 逮捕 | 審判 | 学生 | ホモ | 意味	星谷 | クォーターバック | ラグビーフットボール | 奨 | 宮川 | 体育会 | ホモビデオ | INUE | 関東学連 | 当該 | 常任 | DRAGON×SCREW | QB | チームメイト | NFL | コーチ | 井上 | 一発退場 | 泰介 | 内田正人
61	Celebrity/sports scandal news	Nihon Univ. dirty tackle issues	ヤクザ | 893 | 暴力団 | 山根 | 会長 | 在日 | ３ | 妹 | 歴史 | ボクシング | ８ | ９ | 朝鮮人 | やくざ | アウト | 朝鮮 | 嘘 | 山口組 | 組長 | 組	盃 | 甘茶 | 森田組 | おしぼり | 一匹狼 | 沖田 | 暴対法 | 指詰め | 留年 | アデダス | フロント企業 | ゼラシー | 半グレ | 333人 | ROLEX | 暴力団 | 成松 | 山口組系暴力団 | ポリープ | やんちゃ
62	Opinions (revilement to Korea/Koreans)	Dislike of South Korea	韓国 | 日本 | 韓国人 | 日本人 | 朝鮮人 | 反日 | 慰安婦 | 朝鮮 | 中国 | 竹島 | キムチ | 嫌い | 好き | 世界 | 像 | 売春婦 | 嘘 | 民族 | 断交 | 無理	モナトセクス | 韓国内 | 用日 | kpop | 慰安婦像 | ことわざ | KPOP | 南京 | 売春婦 | 韓国国内 | 慰安 | 韓国の歴史 | 対馬 | 安重根 | 嫌韓 | 慰安婦 | 韓国旅行 | 国交断絶 | K-POP | 仏像
63	International news	US, North Korea, and Japan	安倍 | 日本 | トランプ | アメリカ | 北朝鮮 | 安倍さん | 拉致問題 | 蚊帳の外 | 外交 | 拉致 | 北 | 韓国 | 解決 | 中国 | 会談 | ATM | 米 | 総理 | 安部 | 在日	FTA | 関税 | 平壌宣言 | 桜田淳子 | ATM | 戦後処理 | 鉄鋼 | 誤訳 | シンゾー | アメリカ・ファースト | スネ夫 | 経済支援 | 口約束 | 提起 | 安倍外交 | ドナルド | TRUST Me | 日朝 | アメ車 | バンカー
64	Political news	Lawmakers	小西 | 足立 | ナンパ | コニタン | 亡命 | 橋下 | 自衛隊 | 有馬 | 憲法 | ドラマ | 議論 | 国民 | ダメ | 西 | 敵 | みの | 日本 | 必要 | 案 | 無理	山名 | 小西 | 軟派 | 足立 | こにたん | コニタン | ナンパ | 流星 | クイズ王 | カトパン | コーディネーター | 治験 | ガーゼ | 秘伝 | 逆ナン | 発議 | スーチー | 受講 | あだち | 自衛権
65	Incident news	Korean Celeb Scandal	姫 | 韓国 | 日本 | 火病 | ニュース | ナッツ | 韓国人 | キムチ | 顔 | 朝鮮人 | 朝鮮 | 財閥 | パワハラ | 豊田 | 親 | 会社 | 朝日 | 整形 | 日本人 | 好き	デスボイス | デスボ | 姫 | キーボードクラッシャー | 財閥解体 | ナッツリターン | マルシア | 真由子 | 豊田 | ナッツ | 梅ジュース | 財閥 | 奥多摩 | 豊田真由子 | 韓国版 | ティーン | 大韓航空 | 奇声 | 専務 | チョ・マテヨ
66	International news	Propagandas of Japan First Party	韓国 | 北朝鮮 | 日本第一党 | 断交 | 特権 | 日本 | 公式 | 参照 | HP | 廃止 | 戦争 | トランプ | 北 | 朝鮮人 | 中止 | アメリカ | 爆破 | 在日 | ひよこ | 核	参照 | スッポン | ターレ | 軍服 | 徴用工 | 断交 | 公式 | 感染症 | HP | すっぽん | 受給率 | 爆破 | ゲンキング | 銅像 | 白装束 | 揺さぶり | 特権 | 駆け引き | ｴﾗ | 米朝首脳会談
67	Social issues news	Zainichi Korean	在日 | 日本人 | 日本 | 差別 | 朝鮮人 | 韓国 | 朝鮮 | 生活保護 | 通り名 | 在日朝鮮人 | 在日朝鮮 | 韓国人 | 帰化 | 在日特権 | 反日 | 嫌い | 批判 | 顔 | コメ | 犯罪	宿六 | 強制連行 | 特別永住資格 | 4世 | 99.9% | シェリー | 帰国事業 | 在日批判 | 反日教育 | 兵役逃れ | 日韓併合 | 3世 | 我が祖国 | 在日アメリカ人 | 在日認定 | 拉致実行犯 | 日本名 | 密輸入 | 特別永住 | 帰化
68	International news	US, North Korea, and Japan	トランプ | 日本 | 安倍 | 北朝鮮 | キム | 北 | アメリカ | 金正恩 | 拉致 | 在日 | 豚 | 会談 | 核 | 黒電話 | 暗殺 | シンガポール | 朝鮮人 | 拉致問題 | 恩 | 英語	マイバッハ | 合意文書 | BEAST | CVID | ノーベル | 難民認定 | シークレットブーツ | 豚キム | 署名 | ケロ | 豚児 | 金氏 | ボンタン | 二国間 | ブヒブヒ | FOX | 平和賞 | ホワイトハウス | 終結 | Shangri-La
69	Opinions (revilement to Korea/Koreans)	Zainichi Korean and welfare	河本 | 朝鮮人 | 火病 | DNA | 日本 | 世界 | 南朝 | 北 | ヘリ | 核 | 韓国 | アメリカ | 古市 | 朝鮮 | 近親交配 | 少数 | 配 | 塩基 | 均一 | 在日	職業倫理 | 河本 | 塩基 | GeneticDrift | 民間人虐殺 | 配 | 均一 | 近親交配 | ダイハン | 隔世 | 韓国兵 | タンメン | 韓国軍兵士 | 乳幼児 | ベトナム語 | 武貞 | APAZZI | ライ | 代々 | 非礼
70	Lifestyle news	Lifestyle	８ | 棒 | 日本 | 中国 | ニュース | 顔 | 韓国 | １ | ０ | 韓国人 | 手越 | おまえら | 弘中 | 意味 | カレー | 在日 | 朝鮮人 | 人間 | リス | 上京	超特急 | リス | 上京 | リニア | 団体職員 | 真空 | 弘中 | 埼京線 | 布袋 | デコピン | 糸井 | CoCo壱 | inaba | 弘中綾香 | 手越 | 綾香 | 徳光 | レトルト | 千鳥 | 棒
71	Opinions (Japanese daily experience)	Opinions about Japanese government	日本 | 大阪 | 天才 | 西成 | 日本人 | Raphael | 事件 | 警察 | 自殺 | ホテル | 川 | 在日 | 犯人 | フランス | １ | ０ | 拉致 | 好き | 山 | 日光	ラファ | Raphael | ベロン | 一人旅 | 西成 | 持病 | 日光 | 民宿 | てんかん | 西成区 | べろんべろん | 癲癇 | sukekiyo | 秀才 | 未解決事件 | 凡人 | 天才 | 浪江町 | 神隠し | 市橋
72	Political scandal news	Sexual harassment of Government official	みの | 進 | 副業 | 野党 | テレ朝 | 日本第一党 | パフォーマンス | 江川 | 在日特権 | 日本 | サイ | Me | 初鹿 | 問題 | 安倍 | 検索 | 女性 | MeToo | 自民党 | 山口	副業 | ハリネズミ | らいさん | 政争の具 | サイ | TOO | 進 | プラモ | 参画 | 江川 | 前借 | Too | 本業 | 喪服 | Metoo | セク | 国費 | #MeToo | ME | Me
73	Political news	Draft law on casinos	パチンコ | カジノ | ギャンブル | 日本 | ０ | ８ | パチ屋 | 依存症 | 反対 | 規制 | １ | 問題 | 依存 | カジ | 日本人 | ダメ | 賭博 | 競馬 | みずほ | 蓮舫	公営ギャンブル | カジノ | カジ | IR | ぱちんこ | Loop | ラスベガス | パチンコ | ギャンブル | ギャンブル依存症 | スロ | マカオ | 公営 | 入場料 | 胴元 | パチンコ業界 | 106 | 遊戯 | 大王製紙 | パチスロ
74	International news	North Korea	青山 | 日本 | 安倍 | 北朝鮮 | アメリカ | 韓国 | 財務省 | 青山繁晴 | 再放送 | CY8ER | 吉木 | 日本人 | 在日 | 情報 | 朝鮮人 | 問題 | 北 | レイシスト | 朝日 | 工作員	TRX | white hacker | 洞山 | Sim City | アベシンジャーズ | 総集編 | サイバー攻撃 | れいな | 90% | 引き継ぎ | REINA | CY8ER | 金粉 | 和田政宗 | ホラ吹き | 本件 | 滑走路 | バンダナ | ホラッチョ | アクロバット
75	Incident news	Corporal punishment	教師 | 過呼吸 | 先生 | JK | 会話 | 学校 | トラブル | イルカ | 新橋 | ニュース | プレッシャー | 辻 | 遠足 | Armani | 熱中症 | 校長 | テロ | 叱責 | 高校 | 女子高生	過呼吸 | SL | 性別不明 | アルマーニ | 叱責 | 新橋 | Armani | プログラミング | 遠足 | 集団ヒステリー | 体罰 | 粘土 | イルカ | プレッシャー | 広場 | 教師 | 着色料 | 大富豪 | レインボー | 鎖骨
76	Disaster news	Volcano Eruption	噴火 | 日本 | 民泊 | ０ | ニュース | 火山 | 朝鮮人 | インフル | ハワイ | 安倍 | 顔 | １ | 韓国人 | 頭 | 韓国 | 事件 | 在日 | 地球 | 富士山 | アメリカ	噴石 | MRJ | 草津 | 新燃岳 | 火山 | 噴火 | キラウエア | 溶岩 | 民泊 | 予防接種 | 霧島 | 免疫力 | 割れ目 | 氷山 | 広瀬香美 | ワレメ | マグマ | 膜 | ニコガー | インフルエンザ
77	Social issues news	NEET	NEAT | 無職 | おまえら | 仕事 | 親 | ハロワ | 日本 | バイト | コメ | ０ | 引きこもり | 今日 | タイ | 社畜 | 在日 | 逮捕 | 人生 | １ | 顔 | ニュース	ニートニート | 家事手伝い | キヤノン | NEAT | ワンオペ | 和牛 | サザエ | 35歳 | 本気出す | NEET | 在宅 | ハロワ | ニート | トイザらス | プロニート | ふじこ | 無色 | 74歳 | 51歳 | 主夫
78	Celebrity/sports scandal news	Nihon Univ. dirty tackle issues	日大 | 内田 | 大学 | 理事長 | タックル | 監督 | 会見 | アメフト | 選手 | 指示 | 学生 | かん | マスコミ | 責任 | ヤクザ | 理事 | 日本 | 宮川 | 田中 | 関学	流通経済大学 | カンセイ | 鳥内 | クイン | ニチダイ | 奥野 | 関西学院 | 小野D | 私学助成金 | 日体大 | 米倉 | 理事長 | 吉兵衛 | 日本大学 | 関学 | 常務理事 | 学院 | 共同通信社 | 危機管理学部 | 相撲部
79	Incident news	Cryptocurrency	A | 仮想通貨 | 片山 | 和田 | 会見 | Coincheck | 記者 | スポンサー | 社長 | プロ | Bitcoin | ゴルフ | 青木 | 質問 | 接待 | 石川 | 出川 | 顔 | ネム | コイン	ゴルフ界 | 接待ゴルフ | 片山晋呉 | 取引所 | 出金 | 580 | ホスピタリティ | 石川くん | MONEX | XP | 金融庁 | 和田 | Coincheck | 森ビル | RIPPLE | 石川遼 | 片山 | プロゴルファー | CC | 暗号通貨
80	Opinions (revilement to Korea/Koreans)	Discrimination of Zainichi Koreans	桜井誠 | 桜 | プーチン | 日本 | ロシア | 桜井 | 菜摘 | 在日 | 花見 | なっちゃん | おそロシア | 今日 | アナ | おっぱい | 相乗り | ニュース | 日本人 | アナウンサー | 美人 | イチロー	塩川 | 揺 | 花見 | 塩川菜摘 | ヘンリー | 王室 | 桜の | 満開 | KGB | Morning | Good | なっちゃん | ダイアナ | 菜摘 | 相乗り | ソメイヨシノ | 桜 | お花見 | ツチノコ | ヤマ
81	Celebrity/sports scandal news	Celeb scandal	メンバー | 山口 | 山口メンバー | キス | Johnny's | TOKIO | JK | 容疑者 | 酒 | 山口達也 | 忖度 | 未成年 | 松岡 | 解散 | リーダー | 会見 | 顔 | 復帰 | ニュース | アル中	太一 | 国分 | イヌサフラン | うわさのキッス | TOK10 | 長瀬 | ハンセン | 赤沼 | 稲垣メンバー | 草彅 | 極楽山本 | TOKIO | ジャニオタ | TRANSFORMERS | DASH | 示談金 | 松岡 | ジャニーさん | 城島 | 起訴猶予
82	International news	North Korea	日本 | 在日 | 北朝鮮 | 北 | スパイ | 日本人 | DHC | パン | 給食 | 韓国 | 朝鮮 | 弁当 | コメ | 中国 | コメント | 朝鮮人 | 工作員 | 竹島 | 安倍 | ニュース	山崎パン | 給食費 | ヤマザキ | ジーンズ | 花嫁 | Wonderland | 給食 | クシャミ | DHC | 鉄人 | 衣笠 | 白鳩 | 竹輪 | イワシ | トウモロコシ | 地上の楽園 | ドレス | 脱毛 | コレクター | 宮崎駿
83	International news	History of Japan and neighboring countries	日本 | 戦争 | 中国 | 日本人 | 中国人 | 子供 | アメリカ | 徴兵 | 歴史 | 日本語 | 天皇 | 徳永 | 平和 | 朝日 | 外国人 | 教育 | 時代 | 世界 | 徳ちゃん | 韓国	縄文 | 土器 | 神武天皇 | 縄文時代 | 皇紀 | 縄文人 | 銀メダル | 神話 | 土偶 | 徴兵制 | 出戻り | 徴兵 | 弥生人 | ルーズベルト | 渡来人 | 百済 | とくちゃん | 内村 | 参拝 | 軍国主義
84	Social issues news	Discrimination against blacks	差別 | 黒人 | 日本 | 日本人 | 白人 | アメリカ | 問題 | パックン | 堀 | 黒塗り | 世界 | 浜田 | 黒人差別 | 歴史 | 人種差別 | ダメ | 真似 | 意識 | 差別意識 | 朝鮮人	エリアナ | にしゃんた | エディ・マーフィー | 白人差別 | シャネルズ | 黒人差別 | 有色人種 | 黒人 | エディーマーフィー | EDDY | アントニー | Edy | 部落差別 | 白塗り | 浜田 | 松崎しげる | 黄色人種 | ラッツ&スター | 差別意識 | 名誉白人
85	Social issues news	Era of the Internet	ネット | テレビ | AI | 新聞 | 古谷 | スマホ | 情報 | 関口 | アベマ | アプリ | 本 | Twitter | 須藤 | 番組 | ニュース | 人間 | デジタル | NHK | 好き | TV	ハンズフリー | 三崎 | API | 関口 | 下等生物 | マッチングアプリ | 古谷 | 公衆電話 | デジタル | 芥川賞 | 立ち読み | 裕子 | 電子書籍 | マッチング | アナログ | 鈴木奈々 | かじ | 豪栄道 | ブック | 講談社
86	International news	Olympic and Politics	オリンピック | 韓国 | 日本 | 北 | 北朝鮮 | 五輪 | モルゲッソヨ | 選手 | 美人 | 朝鮮人 | 朝鮮 | 竹島 | 政治 | 顔 | ニュース | 火病 | 好き | 日本人 | 美女 | 韓国人	福袋 | モランボン | 楽団 | IOC | ヒラマサ | 美女軍団 | 開会式 | 高島屋 | ノロ | ノロウイルス | 団長 | 日本選手 | 統一旗 | アイスホッケー | アリラン | 祭典 | ピョンチャン | 選手村 | モルゲッソ | ホッケー
87	Social issues news	Surveillance society	日本 | 監視 | 中国 | カメラ | 犯罪 | スマホ | 盗撮 | 警察 | AI | マイナンバー | エマ | iPhone | ガラケー | 犯罪者 | 問題 | 詐欺 | メール | 情報 | 防犯カメラ | プライバシー	徳竹 | インストール | Android | イトーヨーカドー | アドレス | ガラシャ | 監視社会 | ディストピア | イマイ | マイナンバー | ガラケー | 送信 | 明智光秀 | プライバシー | Alexa | マルクス | iPhone | 入管法 | ANDROID | 家系図
88	Political news	President election	石破 | 安倍 | 総理 | 小泉 | 日本 | 進次郎 | 岸田 | 野田 | 韓国人 | 在日 | ウマル | 安田 | 安倍さん | ゲル | 自民党 | 中国 | 自民 | 顔 | 日本人 | 無理	常岡 | 石場 | UMR | 石破 | うまるちゃん | 安田 | ウマル | 岸田 | 進次郎 | 石破茂 | 地方創生 | 竹下派 | ｶﾀ | 総裁選 | ゲル | 石破派 | 離党 | テコンV | 緊縮 | 身代金
89	Political scandal news	Formal document manipulation	佐川 | 野党 | 質問 | 証人喚問 | 安倍 | 太郎 | 小池 | 国民 | 昭恵 | 若狭 | 自民 | 無駄 | 今井 | 国会 | 議員 | 意味 | 自民党 | 刑事訴追 | 安倍信者 | 迫田	刑事訴追 | メロリンQ | 若狭 | 丸川 | 迫田 | 佐川氏 | サガワ | 佐川 | 訴追 | ウソ発見器 | 補佐 | メロリンキュー | 疑念 | 喚問 | 今井 | 珠代 | ヘイポー | 証人 | 音割れ | 証人喚問
90	Political scandal news	Scandal of Moritomo and Kake	菅野 | 籠池 | 友利 | 安倍 | 吉木 | ノイホイ | 菅野完 | レイプ | 詐欺師 | 問題 | 弁護士 | 犯罪者 | 詐欺 | 番組 | 今日 | 野党 | 酒井 | 嘘 | 日本 | 妄想	郷原 | 管野 | 菅野 | ノイホイ | 賠償命令 | 著述家 | 菅野氏 | 酒井 | 康生 | 菅野完 | 勾留 | 10か月 | 拘留 | 強姦魔 | コンス | 近代国家 | レイプ犯 | 瑕疵 | 教育勅語 | 立花
91	Celebrity/sports scandal news	Imperial court	不倫 | 小室 | 引退 | 天皇 | 協会 | 皇室 | 暴力 | 結婚 | 小 | 皇族 | パワハラ | 日本 | 皇太子 | 文春 | 陛下 | さま | 問題 | 介護 | 雅子 | 岩井	KCO | 朝日生命 | 塚原 | 小室 | 岩井 | キョンキョン | 佳子さま | 殿下 | 小室ファミリー | 悠仁 | 秋篠宮 | 眞子様 | TK | 佳子 | 皇太子 | 眞子さま | 小室哲哉 | 雅子様 | 雅子 | 雅子さま
92	Lifestyle news	Lifestyle	カエル | ホームレス | 船 | お金 | ゲーム | 問題 | 尻 | 顔 | 植松 | スポーツ | ７ | 大阪 | ニュース | 商 | ダメ | イケメン | 浪 | 仕事 | 意味 | 本	商 | 東浩紀 | カエル | ウイイレ | 植松 | 若大将 | ハンドボール | 加山 | ホームレス | 浪 | 光進丸 | 菊地亜美 | GAMER:ゲーマー | ガスト | 印税 | 死骸 | 肘打ち | 出版 | ユニセフ | 岡村
93	Political scandal news	Scandal of Moritomo and Kake	安倍 | 野党 | 籠池 | 財務省 | 朝日 | 昭恵 | 麻生 | 官僚 | 佐川 | 改ざん | 問題 | 自殺 | 日本 | 文書 | 忖度 | 森友 | 改竄 | 責任 | 嘘 | 証拠	原本 | 国政調査権 | 鴻池 | 田崎 | 本省 | 近畿財務局 | 決裁 | ノンキャリ | 理財局 | 感涙 | 会計検査院 | ゼロ回答 | 理財 | 財務局 | 次長 | 安倍昭恵 | 書き換え | 瑕疵担保責任 | アッキード事件 | 私人
94	Weather news	Weather	東京 | 雨 | 台風 | 大阪 | エアコン | 渋谷 | 今日 | 田舎 | 傘 | ニュース | 速報 | 明日 | 風 | 関東 | 日本 | 田んぼ | コメ | 名古屋 | 関西 | 今年	京王 | 28度 | 台風 | AMeDAS | ゲリラ豪雨 | 森川 | 冷夏 | 40度 | 盆地 | 中洲 | 水不足 | カッペ | 冷房 | 熊谷 | Laputa | 湿度 | WHOIS | 30度 | 進路 | さくらももこ
95	Political news	Demonstrations against the Japanese government	デモ | ボランティア | ひろゆき | 日本 | 参加 | 日本人 | プロ市民 | デマ | 意味 | 迷惑 | 左翼 | ０ | フランス | 選挙 | 安倍 | 仕事 | プロ | 無理 | 問題 | SEALDs	ひろゆき | 博之 | 水道橋 | ボランティア | 高千穂 | デモ | 4000人 | 西村 | ストライキ | ボラ | 反日デモ | 毛布 | 洗練 | おフランス | ほっしゃん | 博士 | クロアチア | 日当 | SEALDs | 太鼓
96	Crime news	Incident and crime news	嘘 | 稲田 | ウソ | 顔 | 詐欺 | ゴミ | 浮気 | 嘘つき | 病気 | 虚言癖 | 朝鮮人 | １ | 社長 | 可能性 | 好き | 予定 | チン | 意味 | うそ | カメラマン	順天堂 | 731部隊 | 取り違え | 虚言癖 | 漏電 | 本能寺の変 | 丸刈り | 稲田 | 虚言 | 成人式 | 激辛 | カウンセラー | 130 | はれのひ | 病死 | アトピー | 重盛 | 稲 | ぶっちぎり | 生物学
97	International news	North Korea and South Korea	日本 | 韓国 | 統一 | 北 | 北朝鮮 | 在日 | 朝鮮 | アメリカ | 安倍 | 核 | 中国 | 朝鮮人 | 平和 | 戦争 | 朝鮮半島 | 金正恩 | 南 | 半島 | 南北 | 蚊帳の外	休戦協定 | IAEA | 統一 | 米軍撤退 | 連邦制 | 北南 | 南北統一 | 併合 | ホットライン | ベルリンの壁 | 休戦 | レッドチーム | 停戦 | 経済格差 | 永住許可 | ケソン | 南北 | 核保有国 | 東ドイツ | 終戦
98	Social issues news	Death penalty agains Aum Shinrikyo	死刑 | オウム | 麻原 | 執行 | ポア | 宗教 | 信者 | サリン | テロ | TBS | 上祐 | 事件 | アレフ | 尊師 | 今日 | 洗脳 | 日本 | 死刑囚 | アーチャリー | 死刑執行	早川 | 新実 | ひかりの輪 | ショーコー | 上祐 | 執行 | アレフ | 書庫 | 坂本弁護士 | 松本智津夫 | 絞首刑 | 神格 | パウダー | マハーポーシャ | ポア | 麻原 | 死刑執行 | 村井 | 浅原 | 山田らの集団
99	Crime news	Light crime	万引き | 日本 | 映画 | 韓国人 | 日本人 | ゴミ | 韓国 | 犯罪 | 朝鮮人 | 万引き家族 | 窃盗 | 在日 | 逮捕 | 家族 | 病気 | 顔 | ニュース | 中国人 | HYUNDAI | 死刑	短期大学 | 万引き家族 | 万引き | サボテン | ビリケン | カンヌ | シーツ | 是枝 | リリー | パワーストーン | ISSA | 金塊 | いつものように | アドレナリン | 節子 | 税関 | スーツケース | 鈍器 | 久美子 | 旅客機
100	Cast members	Cast members	小藪 | ケンコバ | 金髪 | 猪瀬 | 若新 | 小松 | メガネ | 大串 | 原口 | 小籔 | 問題 | コメント | 高橋 | ななちゃん | 正論 | 日本 | KenKoba | 茶髪 | ダメ | 安倍	大串 | 小籔 | 小藪 | 猪瀬 | 元本 | 小薮 | 菜々 | 原口 | 高橋さん | コヤブ | ティラーソン | アウフヘーベン | 若新 | ななちゃん | 奈々ちゃん | 不服 | 秦 | coba | 奈々 | ナナ
