# Supplementary material for: Three clusters of content-audience associations in expression of racial prejudice while consuming online television news
Source: PLoS One. 2021 Jul 23;16(7):e0255101. doi: 10.1371/journal.pone.0255101 (PMC8301668; doi:10.1371/journal.pone.0255101)
Supplement: S5 Dataset — (CSV) [file pone.0255101.s009.csv]

9.87119433139616e-05	9.8711943313961e-05	9.87119433139654e-05	9.87119433139859e-05	9.87119433139614e-05	9.87119433139675e-05	9.87119433139648e-05	9.87119433139658e-05	9.87119433139607e-05	9.87119433139616e-05	9.87119433139631e-05	9.87119433139632e-05	9.87119433139639e-05	9.87119433139632e-05	9.87119433139681e-05	9.87119433139682e-05	9.8711943313956e-05	9.87119433139635e-05	0.0261020703432044	9.87119433139637e-05	9.87119433139648e-05	9.87119433139603e-05	0.00965221857338211	9.87119433139611e-05	9.87119433139644e-05	9.87119433139629e-05	9.87119433139621e-05	9.87119433139592e-05	9.87119433139597e-05	9.87119433139673e-05	9.87119433139779e-05	9.87119433139606e-05	9.87119433139556e-05	9.87119433139655e-05	9.87119433139605e-05	9.87119433139589e-05	9.87119433139606e-05	9.87119433139578e-05	9.87119433139579e-05	9.87119433139557e-05	9.87119433139624e-05	9.87119433139653e-05	9.87119433139652e-05	9.87119433139637e-05	9.87119433139678e-05	0.133521122408704	9.87119433139622e-05	9.87119433139587e-05	9.87119433139584e-05	9.87119433139783e-05
7.56613373021874e-05	7.56613373021806e-05	7.56613373021852e-05	7.56613373022251e-05	0.0852597000827271	7.56613373021881e-05	7.5661337302233e-05	7.56613373021972e-05	7.56613373021917e-05	7.56613373021984e-05	7.56613373021864e-05	7.56613373021855e-05	7.56613373022057e-05	7.56613373021838e-05	7.56613373021859e-05	7.56613373022222e-05	7.56613373021912e-05	7.56613373021918e-05	0.0465545021391574	7.56613373021971e-05	7.56613373022059e-05	7.56613373022116e-05	7.56613373022011e-05	7.56613373022022e-05	7.56613373021899e-05	7.56613373021966e-05	7.56613373021938e-05	7.56613373021943e-05	7.56613373021895e-05	7.5661337302189e-05	7.56613373022107e-05	7.56613373022108e-05	7.5661337302205e-05	7.56613373021917e-05	7.56613373021889e-05	7.56613373021875e-05	7.56613373021935e-05	7.56613373022182e-05	7.56613373022262e-05	7.56613373022111e-05	7.56613373021847e-05	7.56613373021914e-05	7.56613373022204e-05	7.56613373021838e-05	7.56613373021926e-05	7.56613373022004e-05	7.56613373022085e-05	7.56613373022178e-05	7.56613373021997e-05	0.0496195063059459
0.000104855144433884	0.000104855144433875	0.000104855144433879	0.000104855144433884	0.000104855144433877	0.000104855144433878	0.000104855144433868	0.000104855144433874	0.000104855144433876	0.000104855144433872	0.000104855144433881	0.000104855144433881	0.000104855144433883	0.000104855144433874	0.000104855144433871	0.000104855144433878	0.000104855144433872	0.00010485514443388	0.00010485514443388	0.000104855144433879	0.000104855144433877	0.000104855144433878	0.000104855144433881	0.000104855144433912	0.000104855144433876	0.000104855144433878	0.000104855144433876	0.000104855144433873	0.000104855144433875	0.000104855144433878	0.000104855144433881	0.0001048551444339	0.000104855144433879	0.000104855144433876	0.000104855144433879	0.000104855144433876	0.000104855144433884	0.00010485514443391	0.000104855144433878	0.000104855144433888	0.000104855144433879	0.000104855144433878	0.000104855144433896	0.000104855144433874	0.000104855144433885	0.000104855144433873	0.00010485514443388	0.000104855144433877	0.00010485514443387	0.00010485514443387
8.31272463011979e-05	8.31272463012122e-05	8.31272463012047e-05	8.31272463011895e-05	8.31272463012023e-05	8.3127246301215e-05	8.31272463011907e-05	8.3127246301197e-05	8.31272463011908e-05	8.31272463012087e-05	8.31272463011953e-05	8.31272463011879e-05	8.31272463011949e-05	8.31272463011865e-05	8.31272463012114e-05	8.31272463011871e-05	8.31272463011941e-05	8.31272463011892e-05	8.31272463011812e-05	8.3127246301187e-05	8.3127246301189e-05	8.31272463012189e-05	8.31272463011888e-05	8.31272463011939e-05	8.31272463011898e-05	8.31272463012115e-05	8.31272463011917e-05	0.0333603199326635	8.31272463012168e-05	8.31272463011875e-05	8.3127246301198e-05	8.31272463011974e-05	8.31272463011937e-05	8.31272463011939e-05	8.31272463012068e-05	8.31272463011922e-05	8.31272463012035e-05	8.31272463011915e-05	8.3127246301193e-05	8.31272463011922e-05	8.31272463011886e-05	8.31272463011927e-05	8.31272463012019e-05	8.3127246301193e-05	8.31272463011893e-05	8.3127246301192e-05	8.31272463011933e-05	8.31272463011844e-05	8.31272463012146e-05	8.31272463011926e-05
3.87605734235225e-05	3.87605734235054e-05	0.37154209897763	0.0250554143774346	3.87605734234951e-05	3.87605734234982e-05	3.87605734235094e-05	3.87605734235145e-05	3.87605734235143e-05	3.87605734234981e-05	3.87605734235112e-05	3.87605734234972e-05	3.87605734234922e-05	3.87605734235064e-05	3.87605734235024e-05	3.87605734234968e-05	3.87605734235002e-05	3.87605734235043e-05	3.87605734234957e-05	3.8760573423496e-05	3.87605734234837e-05	3.87605734234898e-05	3.87605734234991e-05	3.87605734234984e-05	3.87605734235057e-05	3.87605734234825e-05	3.87605734234879e-05	3.87605734235214e-05	3.87605734234986e-05	3.8760573423489e-05	3.87605734234935e-05	0.0601835752333785	3.87605734234924e-05	3.87605734234959e-05	3.87605734235118e-05	3.87605734234835e-05	3.87605734234973e-05	3.87605734234994e-05	3.87605734235021e-05	3.87605734235058e-05	3.87605734235039e-05	3.87605734235028e-05	3.87605734234982e-05	0.4687449703442	3.87605734234852e-05	3.87605734234747e-05	3.87605734235177e-05	3.87605734235413e-05	3.87605734234991e-05	3.87605734235148e-05
2.98901667551847e-05	2.98901667551973e-05	0.0378666396907919	2.98901667551993e-05	2.98901667552202e-05	2.98901667551923e-05	2.98901667552022e-05	2.98901667551762e-05	2.98901667551935e-05	2.98901667552177e-05	2.98901667552146e-05	2.98901667551894e-05	2.98901667552104e-05	2.98901667552067e-05	2.98901667551906e-05	2.98901667552048e-05	2.98901667551768e-05	2.98901667552137e-05	0.0962359884926158	2.98901667551841e-05	0.0671863793338627	2.98901667551995e-05	2.98901667552028e-05	2.98901667552056e-05	2.98901667552086e-05	2.98901667552033e-05	2.98901667552088e-05	2.98901667551988e-05	2.98901667552033e-05	2.98901667551931e-05	2.98901667552029e-05	2.98901667552051e-05	2.98901667552082e-05	2.9890166755198e-05	2.98901667551952e-05	2.98901667552083e-05	2.98901667552001e-05	2.98901667552155e-05	2.98901667551949e-05	2.98901667551917e-05	2.98901667552126e-05	2.98901667551903e-05	2.98901667551913e-05	2.98901667551894e-05	2.98901667551782e-05	2.9890166755209e-05	2.98901667552096e-05	2.98901667552227e-05	2.98901667551865e-05	0.183069437301765
4.47287273810276e-05	4.47287273809797e-05	4.47287273809703e-05	4.47287273809725e-05	4.47287273809699e-05	4.4728727380967e-05	4.47287273809807e-05	4.4728727380973e-05	4.47287273809723e-05	4.47287273809703e-05	0.0182929423185601	4.47287273809807e-05	4.47287273809772e-05	4.47287273809738e-05	4.47287273809806e-05	4.47287273809881e-05	4.47287273809712e-05	4.47287273809856e-05	4.47287273809617e-05	4.47287273809766e-05	4.47287273809532e-05	0.771068912929863	4.47287273809713e-05	4.47287273809762e-05	4.47287273809687e-05	4.4728727380965e-05	4.47287273809663e-05	4.47287273809927e-05	4.47287273809784e-05	4.47287273809745e-05	4.47287273809755e-05	4.47287273809761e-05	4.47287273809832e-05	4.47287273809665e-05	4.47287273809658e-05	4.47287273809815e-05	4.47287273809836e-05	4.47287273809981e-05	4.47287273809652e-05	4.47287273809793e-05	0.00404820639889942	4.47287273809783e-05	4.47287273809662e-05	4.47287273809591e-05	4.47287273809674e-05	4.47287273809803e-05	4.47287273809835e-05	4.47287273810057e-05	4.47287273809782e-05	0.202295980524104
4.15313364726863e-05	4.15313364726942e-05	4.15313364726837e-05	4.15313364727057e-05	4.15313364726779e-05	4.15313364726915e-05	4.15313364727096e-05	4.15313364726999e-05	4.15313364726912e-05	4.15313364726893e-05	4.15313364726902e-05	4.15313364726914e-05	4.15313364726945e-05	4.15313364726808e-05	4.15313364726924e-05	4.15313364726671e-05	4.15313364727538e-05	4.1531336472697e-05	4.15313364726701e-05	4.1531336472696e-05	4.15313364726809e-05	4.15313364726868e-05	4.1531336472679e-05	4.15313364726826e-05	4.15313364726927e-05	4.15313364726969e-05	0.137974140533861	4.1531336472697e-05	4.15313364726875e-05	4.15313364726942e-05	4.15313364726831e-05	4.15313364726842e-05	0.164732056901429	0.0285037178289816	4.15313364726878e-05	4.1531336472687e-05	4.15313364726932e-05	4.1531336472701e-05	4.15313364726902e-05	4.15313364726947e-05	4.15313364726901e-05	4.15313364726542e-05	4.15313364726972e-05	4.1531336472673e-05	4.15313364726716e-05	4.15313364727264e-05	4.15313364726833e-05	4.15313364727053e-05	4.15313364727016e-05	0.107661253612612
6.64156084699498e-05	6.64156084699534e-05	0.429442881931958	6.64156084699592e-05	6.64156084699357e-05	6.64156084699416e-05	6.64156084699809e-05	6.64156084699513e-05	6.64156084699463e-05	6.64156084699477e-05	6.64156084699426e-05	6.64156084699423e-05	0.0415179779750161	6.64156084699503e-05	6.64156084699356e-05	6.64156084699432e-05	6.64156084699423e-05	6.64156084699426e-05	0.183647314702073	6.64156084699389e-05	6.64156084699482e-05	6.64156084699355e-05	6.64156084699336e-05	6.64156084699322e-05	6.64156084699472e-05	6.6415608469957e-05	0.00904383117886923	6.64156084699532e-05	0.0161777715026744	6.64156084699538e-05	6.64156084699517e-05	6.64156084699493e-05	6.64156084699621e-05	6.64156084699424e-05	6.6415608469948e-05	6.6415608469945e-05	6.6415608469958e-05	6.64156084699419e-05	6.64156084699554e-05	6.64156084699417e-05	6.64156084699543e-05	6.64156084699508e-05	6.64156084699351e-05	0.161350270433054	6.64156084699351e-05	6.64156084699602e-05	6.64156084699712e-05	6.64156084699811e-05	6.64156084699559e-05	6.64156084699717e-05
4.79083302036215e-05	4.79083302036141e-05	4.79083302036045e-05	0.00978535803254623	4.79083302036287e-05	4.7908330203621e-05	4.79083302036177e-05	4.79083302035982e-05	4.79083302036134e-05	4.7908330203593e-05	4.79083302036085e-05	4.79083302036214e-05	4.79083302036136e-05	4.79083302036039e-05	4.79083302036203e-05	4.79083302036096e-05	4.79083302036177e-05	4.79083302036123e-05	4.79083302036253e-05	4.79083302036056e-05	0.099696763289325	4.79083302036102e-05	4.79083302036068e-05	4.79083302036182e-05	4.79083302036174e-05	4.79083302036118e-05	4.79083302036122e-05	4.79083302036249e-05	4.79083302036067e-05	4.79083302036104e-05	4.79083302036013e-05	4.79083302036085e-05	4.79083302036018e-05	4.79083302036055e-05	4.79083302036101e-05	4.79083302036177e-05	4.79083302036101e-05	0.0411394666839683	0.0336575566074324	4.79083302035832e-05	4.79083302035977e-05	4.79083302036186e-05	4.79083302036223e-05	4.79083302035962e-05	4.79083302035911e-05	4.7908330203609e-05	0.0283893934075282	4.79083302036319e-05	4.79083302036121e-05	0.183909904033857
6.51318919126201e-05	6.51318919126325e-05	0.0822213176706583	6.51318919126266e-05	6.51318919126296e-05	6.51318919126222e-05	6.51318919126271e-05	6.51318919126417e-05	6.51318919126337e-05	6.51318919126299e-05	6.51318919126307e-05	6.51318919126184e-05	6.51318919126193e-05	6.51318919126126e-05	0.0175786948721969	6.51318919126361e-05	6.5131891912614e-05	6.51318919126462e-05	6.51318919126214e-05	6.51318919126272e-05	6.51318919126278e-05	6.5131891912621e-05	6.51318919126322e-05	6.51318919126222e-05	0.0457507914083104	6.51318919126219e-05	6.51318919126053e-05	6.51318919126285e-05	6.51318919126296e-05	6.51318919126192e-05	6.51318919126288e-05	6.51318919126303e-05	6.51318919126246e-05	6.51318919126164e-05	6.51318919126211e-05	6.51318919126285e-05	6.5131891912628e-05	6.51318919125938e-05	6.5131891912633e-05	6.51318919126263e-05	6.51318919126556e-05	6.51318919126051e-05	0.0185946285629228	6.5131891912611e-05	6.51318919126197e-05	6.51318919126153e-05	6.51318919126277e-05	6.51318919126484e-05	6.51318919126263e-05	0.196114454444743
8.03521736778434e-05	8.03521736778461e-05	8.0352173677866e-05	8.03521736778499e-05	8.03521736778479e-05	8.0352173677849e-05	8.03521736778506e-05	8.03521736778569e-05	8.03521736778486e-05	8.03521736778538e-05	8.03521736778457e-05	8.03521736778542e-05	8.03521736778447e-05	8.035217367785e-05	8.03521736778539e-05	8.03521736778487e-05	8.03521736778534e-05	8.03521736778543e-05	8.03521736778545e-05	8.03521736778636e-05	8.03521736778468e-05	8.03521736778436e-05	8.03521736778464e-05	8.03521736778466e-05	8.03521736778511e-05	8.03521736778606e-05	8.03521736778434e-05	8.035217367785e-05	8.03521736778479e-05	8.03521736778546e-05	8.03521736778631e-05	8.03521736778519e-05	8.0352173677852e-05	8.03521736778432e-05	8.03521736778519e-05	8.03521736778516e-05	8.03521736778506e-05	8.0352173677851e-05	8.03521736778528e-05	8.03521736778545e-05	8.03521736778475e-05	8.03521736778451e-05	8.03521736778503e-05	8.03521736778425e-05	0.0276843600011291	0.964441126978442	8.0352173677848e-05	8.03521736778557e-05	8.03521736778569e-05	8.03521736778573e-05
4.9310450558571e-05	4.93104505585767e-05	0.285187210026915	4.931045055857e-05	4.93104505585674e-05	4.93104505585668e-05	4.93104505585875e-05	4.93104505585736e-05	4.93104505585747e-05	4.93104505585755e-05	4.93104505585751e-05	4.93104505585737e-05	4.93104505585686e-05	4.93104505585706e-05	4.93104505585783e-05	4.93104505585863e-05	0.0215805226583024	4.93104505585754e-05	4.93104505585704e-05	4.93104505585536e-05	4.93104505585647e-05	4.93104505585619e-05	4.93104505585652e-05	4.93104505585517e-05	4.93104505585743e-05	4.93104505585716e-05	4.93104505585751e-05	4.93104505585561e-05	4.93104505585727e-05	4.93104505585588e-05	4.93104505585717e-05	4.93104505585805e-05	4.93104505585676e-05	0.0050613544485745	4.93104505585634e-05	4.93104505585589e-05	4.93104505585857e-05	4.9310450558578e-05	4.9310450558568e-05	4.9310450558564e-05	4.93104505585771e-05	4.93104505585636e-05	4.93104505585589e-05	4.9310450558559e-05	4.93104505585701e-05	4.93104505585857e-05	4.93104505585825e-05	4.93104505585881e-05	4.93104505585691e-05	0.175113208402546
4.79083302036091e-05	0.00681536619588225	4.79083302035856e-05	4.79083302036315e-05	4.79083302036168e-05	4.79083302036042e-05	4.79083302036283e-05	4.79083302036313e-05	4.79083302036318e-05	4.79083302036024e-05	4.79083302036263e-05	4.79083302036158e-05	4.79083302036045e-05	4.79083302036126e-05	4.79083302036267e-05	4.79083302036181e-05	0.151065507141315	4.79083302036126e-05	4.79083302036036e-05	0.045997918710877	4.79083302036283e-05	4.79083302036124e-05	4.79083302035899e-05	4.79083302036111e-05	4.79083302036145e-05	4.79083302036173e-05	4.79083302036246e-05	4.79083302036112e-05	4.79083302036098e-05	4.79083302036075e-05	4.790833020362e-05	4.79083302036067e-05	4.79083302036168e-05	4.79083302036068e-05	4.79083302036217e-05	4.79083302036278e-05	4.79083302036164e-05	4.79083302036243e-05	4.79083302036036e-05	4.79083302036151e-05	4.79083302036257e-05	4.79083302036074e-05	4.79083302035874e-05	4.79083302035979e-05	4.79083302036056e-05	4.79083302036364e-05	4.79083302036285e-05	4.79083302036441e-05	4.79083302036161e-05	0.244263507185813
0.125660618100668	8.03521736778519e-05	8.03521736778552e-05	8.03521736778721e-05	8.03521736778457e-05	8.03521736778547e-05	8.03521736778877e-05	8.03521736778506e-05	8.03521736778466e-05	8.03521736778454e-05	8.03521736778414e-05	8.03521736778434e-05	8.03521736778416e-05	8.03521736778469e-05	8.03521736778546e-05	8.03521736778501e-05	0.0332393399371462	8.03521736778641e-05	8.03521736778487e-05	0.0707269115590946	8.03521736778463e-05	0.562911504815259	8.03521736778445e-05	8.03521736778572e-05	8.03521736778426e-05	8.03521736778528e-05	8.03521736778587e-05	8.03521736778761e-05	8.03521736778697e-05	8.03521736778543e-05	8.03521736778603e-05	8.03521736778682e-05	8.03521736778692e-05	8.03521736778544e-05	8.03521736778458e-05	8.0352173677858e-05	8.03521736778478e-05	8.03521736778731e-05	8.03521736778528e-05	8.03521736778635e-05	8.0352173677861e-05	8.03521736778459e-05	8.03521736778554e-05	8.03521736778439e-05	8.03521736778489e-05	8.03521736778446e-05	8.03521736778498e-05	8.03521736778748e-05	8.03521736778529e-05	0.0563204897274173
8.97708757956277e-05	8.97708757956482e-05	0.315896859206746	8.97708757956116e-05	8.97708757956471e-05	8.97708757956186e-05	8.97708757956181e-05	8.97708757956373e-05	8.9770875795616e-05	8.97708757956176e-05	8.97708757956149e-05	8.97708757956134e-05	8.97708757956187e-05	8.97708757956179e-05	8.97708757956138e-05	8.97708757956194e-05	8.97708757956191e-05	8.97708757956128e-05	8.97708757956264e-05	0.0379666349223522	8.97708757956161e-05	0.332194517384266	8.97708757956239e-05	8.97708757956193e-05	8.97708757956127e-05	8.97708757956195e-05	8.97708757956167e-05	8.97708757956167e-05	8.97708757956381e-05	8.97708757956107e-05	8.97708757956199e-05	8.9770875795624e-05	0.105457414969995	8.97708757956227e-05	8.97708757956146e-05	8.97708757956209e-05	8.97708757956126e-05	8.97708757956152e-05	8.97708757956194e-05	8.97708757956383e-05	8.97708757956174e-05	8.97708757956148e-05	8.9770875795618e-05	8.97708757956177e-05	8.97708757956139e-05	8.97708757956512e-05	8.97708757956147e-05	8.97708757956133e-05	8.97708757956187e-05	8.97708757956304e-05
5.07971162461397e-05	0.299582356589202	0.0492013794904255	5.07971162461298e-05	5.07971162461269e-05	5.07971162461359e-05	5.07971162461389e-05	5.07971162461222e-05	5.07971162461439e-05	5.07971162461331e-05	5.07971162461418e-05	5.07971162461314e-05	5.07971162461357e-05	5.07971162461313e-05	5.07971162461331e-05	5.07971162461449e-05	0.0196709266150505	5.07971162461433e-05	0.0229047426908093	5.07971162461263e-05	5.07971162461234e-05	5.07971162461307e-05	0.0633370463856841	5.07971162461488e-05	5.07971162461343e-05	5.07971162461411e-05	5.07971162461273e-05	5.07971162461494e-05	5.07971162461299e-05	5.0797116246117e-05	5.079711624614e-05	5.07971162461321e-05	5.0797116246136e-05	5.07971162461366e-05	5.0797116246144e-05	5.07971162461311e-05	5.07971162461386e-05	5.0797116246139e-05	5.07971162461399e-05	5.07971162460949e-05	5.07971162461442e-05	5.07971162461371e-05	0.270561493976225	5.07971162461165e-05	5.07971162461139e-05	5.07971162461469e-05	5.07971162461462e-05	5.07971162461605e-05	5.07971162461365e-05	5.0797116246145e-05
3.85830514772727e-05	3.85830514772557e-05	3.85830514772807e-05	3.8583051477279e-05	3.85830514772647e-05	3.85830514772686e-05	3.85830514772798e-05	3.85830514772784e-05	3.85830514772895e-05	3.8583051477283e-05	3.85830514772812e-05	3.85830514772824e-05	3.85830514772773e-05	3.85830514772692e-05	3.8583051477274e-05	3.85830514772825e-05	3.85830514772605e-05	3.85830514772601e-05	3.85830514772334e-05	3.85830514772827e-05	3.85830514772693e-05	3.85830514772625e-05	3.85830514772608e-05	3.85830514772888e-05	3.85830514772642e-05	3.85830514772761e-05	3.85830514772734e-05	0.0110280488742903	3.85830514772935e-05	3.85830514772601e-05	3.85830514772814e-05	3.85830514772602e-05	3.85830514772566e-05	3.85830514772741e-05	3.85830514772717e-05	3.85830514772709e-05	3.85830514772821e-05	3.85830514772707e-05	3.85830514772816e-05	0.102630060875215	3.85830514772697e-05	3.8583051477283e-05	0.312656425551351	3.85830514772728e-05	3.85830514772581e-05	3.85830514772824e-05	3.85830514772948e-05	3.85830514772918e-05	3.858305147728e-05	3.8583051477247e-05
3.76350329023958e-05	3.76350329023902e-05	3.76350329023806e-05	3.76350329023956e-05	3.76350329023629e-05	3.76350329023976e-05	3.76350329023993e-05	3.76350329023952e-05	3.76350329023994e-05	3.76350329023949e-05	3.76350329023847e-05	3.76350329024084e-05	3.76350329023946e-05	3.76350329023944e-05	3.76350329023893e-05	3.76350329023827e-05	0.0135734753361753	3.76350329024032e-05	3.76350329023846e-05	3.76350329023722e-05	3.76350329024003e-05	3.76350329023928e-05	0.0283075987214031	3.76350329023899e-05	3.76350329023857e-05	3.76350329023878e-05	3.76350329023908e-05	3.76350329023963e-05	0.00521640187001913	3.7635032902401e-05	3.76350329024045e-05	3.7635032902398e-05	3.7635032902388e-05	3.76350329023934e-05	3.76350329023845e-05	3.76350329023954e-05	3.76350329023862e-05	3.76350329023876e-05	3.76350329023874e-05	3.76350329023957e-05	3.7635032902383e-05	3.76350329024003e-05	3.76350329024554e-05	3.76350329023852e-05	0.0395048616998384	3.76350329023869e-05	3.76350329024082e-05	3.76350329024237e-05	3.7635032902385e-05	0.348808403270253
3.95800650022609e-05	3.95800650022606e-05	0.207243772623606	3.95800650022726e-05	3.95800650022492e-05	3.95800650022668e-05	3.95800650022818e-05	3.95800650022584e-05	3.95800650022802e-05	3.95800650022717e-05	3.95800650022659e-05	3.95800650022597e-05	3.95800650022632e-05	3.95800650022549e-05	3.95800650022695e-05	3.95800650022601e-05	3.95800650022591e-05	3.95800650022662e-05	0.0324987698446801	0.0938372015285568	3.95800650022611e-05	3.95800650022611e-05	0.0281179338948743	3.9580065002264e-05	3.95800650022576e-05	3.95800650022608e-05	3.95800650022699e-05	3.9580065002261e-05	3.95800650022511e-05	3.95800650022507e-05	3.95800650022612e-05	3.95800650022673e-05	3.95800650022628e-05	3.95800650022589e-05	3.95800650022809e-05	3.95800650022736e-05	3.95800650022731e-05	3.95800650022816e-05	3.95800650022557e-05	3.95800650022648e-05	3.95800650022578e-05	3.95800650024591e-05	3.95800650022523e-05	3.95800650022471e-05	3.9580065002263e-05	3.95800650022415e-05	3.95800650022774e-05	3.95800650022921e-05	3.9580065002257e-05	3.95800650022699e-05
1.65721308260882e-05	1.65721308260858e-05	1.65721308260888e-05	0.00167887261537201	1.65721308259613e-05	1.6572130826089e-05	1.65721308260938e-05	1.65721308260968e-05	1.65721308260938e-05	1.65721308260909e-05	1.65721308261004e-05	1.6572130826081e-05	1.65721308261146e-05	1.65721308261027e-05	1.6572130826097e-05	1.65721308260924e-05	1.65721308261059e-05	1.65721308260992e-05	1.65721308260834e-05	1.65721308260801e-05	1.65721308260888e-05	1.6572130826076e-05	1.65721308261031e-05	1.65721308260975e-05	1.6572130826094e-05	1.65721308260883e-05	1.65721308261083e-05	1.65721308260934e-05	1.65721308260759e-05	1.65721308260984e-05	1.65721308261019e-05	1.65721308260892e-05	1.65721308260948e-05	0.00955497830344374	1.65721308260764e-05	1.65721308261091e-05	1.65721308260881e-05	1.65721308260873e-05	1.65721308260852e-05	1.65721308260859e-05	1.65721308260974e-05	1.65721308260887e-05	1.65721308260883e-05	1.65721308260874e-05	1.65721308260816e-05	1.65721308260908e-05	1.6572130826104e-05	1.65721308261335e-05	1.65721308260683e-05	0.962907823725457
1.63629039952561e-05	1.63629039952471e-05	1.63629039952337e-05	1.63629039952793e-05	1.63629039952412e-05	1.63629039952651e-05	1.63629039952613e-05	1.63629039952736e-05	1.63629039952457e-05	1.63629039952492e-05	1.63629039952731e-05	1.6362903995262e-05	0.00706370825935039	1.63629039952651e-05	1.63629039952685e-05	1.63629039952653e-05	1.63629039952478e-05	1.63629039952632e-05	1.63629039952104e-05	1.63629039952393e-05	1.6362903995258e-05	1.63629039952548e-05	1.63629039952312e-05	1.63629039952476e-05	1.63629039952646e-05	1.63629039952585e-05	1.63629039952562e-05	1.63629039952467e-05	1.63629039952626e-05	1.63629039952546e-05	1.63629039952706e-05	1.63629039952659e-05	1.6362903995266e-05	0.010598011290586	1.63629039952368e-05	1.63629039952656e-05	1.6362903995263e-05	1.63629039952542e-05	1.63629039952423e-05	1.63629039952456e-05	1.63629039952599e-05	1.63629039952711e-05	1.63629039952438e-05	1.63629039952546e-05	1.63629039952415e-05	1.63629039952481e-05	1.63629039952598e-05	1.63629039951397e-05	1.63629039952482e-05	0.881399614251596
6.00268726948672e-05	6.00268726949021e-05	6.00268726948593e-05	6.00268726948951e-05	6.00268726948756e-05	6.00268726948772e-05	0.00600600435148845	6.00268726948844e-05	6.00268726949044e-05	6.00268726948872e-05	6.00268726948797e-05	6.00268726948733e-05	6.00268726948822e-05	6.00268726948874e-05	6.00268726948973e-05	6.00268726948869e-05	0.0418736160130943	0.0737801424428756	0.0485183848928871	6.00268726949107e-05	6.002687269486e-05	6.00268726948994e-05	6.0026872694869e-05	6.00268726948752e-05	6.00268726948922e-05	6.00268726948769e-05	6.00268726948783e-05	6.00268726949002e-05	6.00268726948837e-05	6.00268726948755e-05	6.00268726948712e-05	6.00268726948896e-05	6.00268726948762e-05	6.00268726948847e-05	6.00268726948699e-05	6.00268726948954e-05	6.00268726948869e-05	6.00268726949017e-05	6.00268726948988e-05	0.41417145708281	6.002687269489e-05	6.00268726948743e-05	6.00268726948969e-05	6.00268726948673e-05	6.00268726948522e-05	0.0226745962225531	6.00268726948816e-05	6.00268726948852e-05	6.00268726948889e-05	6.00268726948961e-05
5.32031571770988e-05	5.32031571770906e-05	5.32031571770896e-05	5.32031571770977e-05	5.32031571770834e-05	5.32031571770947e-05	5.32031571771049e-05	5.32031571770802e-05	0.0904918550358574	5.32031571771628e-05	5.32031571770872e-05	5.3203157177095e-05	0.017805422767663	5.32031571771004e-05	5.32031571770955e-05	5.32031571770911e-05	5.32031571770956e-05	5.32031571770936e-05	5.32031571771063e-05	5.32031571770822e-05	0.161599378544635	5.32031571770861e-05	5.32031571771064e-05	5.32031571770986e-05	5.3203157177118e-05	5.32031571770998e-05	5.32031571771106e-05	5.32031571771062e-05	5.32031571770932e-05	5.32031571771077e-05	5.32031571770969e-05	5.32031571770949e-05	5.32031571771096e-05	5.32031571770883e-05	5.32031571770905e-05	5.32031571770983e-05	5.32031571771065e-05	5.32031571771068e-05	5.32031571770934e-05	5.32031571770768e-05	5.32031571771042e-05	5.32031571770921e-05	5.32031571770895e-05	5.32031571770996e-05	0.0195446709181091	5.32031571770951e-05	0.0181159580057785	5.32031571771216e-05	5.32031571770963e-05	5.32031571771091e-05
7.11859403259912e-05	7.11859403259895e-05	7.1185940326012e-05	7.11859403260028e-05	7.11859403259993e-05	7.11859403259616e-05	7.11859403259829e-05	7.11859403260089e-05	7.11859403259923e-05	0.0426178014487919	7.11859403259957e-05	7.11859403259769e-05	7.11859403259765e-05	7.11859403259766e-05	7.11859403259929e-05	7.11859403260025e-05	7.11859403259959e-05	7.11859403259953e-05	7.11859403259865e-05	0.133165258997929	7.11859403259862e-05	7.11859403259886e-05	7.1185940325989e-05	7.11859403259967e-05	7.11859403259869e-05	7.11859403259944e-05	7.11859403259709e-05	7.11859403260065e-05	7.11859403260107e-05	7.11859403259735e-05	7.11859403259884e-05	0.087246020454942	7.11859403259978e-05	7.11859403260226e-05	7.11859403259802e-05	7.11859403259848e-05	7.11859403259789e-05	7.11859403259987e-05	7.11859403259947e-05	7.118594032601e-05	7.11859403259942e-05	7.11859403259813e-05	0.160952306871497	7.11859403259712e-05	7.11859403259631e-05	0.0693286537832652	7.11859403259799e-05	7.11859403259922e-05	7.11859403259997e-05	7.11859403260049e-05
0.000138461219312519	0.000138461219312527	0.000138461219312525	0.39382160479887	0.000138461219312529	0.000138461219312532	0.000138461219312533	0.000138461219312528	0.000138461219312523	0.000138461219312529	0.000138461219312525	0.000138461219312531	0.000138461219312532	0.000138461219312536	0.00013846121931253	0.000138461219312528	0.000138461219312531	0.000138461219312526	0.000138461219312524	0.000138461219312531	0.000138461219312528	0.000138461219312527	0.0200710090166169	0.000138461219312527	0.000138461219312528	0.000138461219312525	0.000138461219312531	0.00013846121931253	0.000138461219312527	0.000138461219312528	0.000138461219312524	0.000138461219312527	0.000138461219312527	0.000138461219312533	0.000138461219312525	0.000138461219312527	0.000138461219312526	0.00013846121931253	0.000138461219312528	0.000138461219312528	0.00013846121931253	0.000138461219312531	0.000138461219312526	0.543055386721361	0.000138461219312531	0.000138461219312525	0.000138461219312525	0.000138461219312531	0.00013846121931253	0.000138461219312528
0.000219712650014884	0.000219712650014883	0.000219712650014882	0.000219712650014881	0.000219712650014883	0.0136345746761549	0.000219712650014881	0.0824552560545628	0.000219712650014882	0.000219712650014885	0.000219712650014884	0.00021971265001488	0.000219712650014875	0.000219712650014885	0.000219712650014877	0.000219712650014882	0.000219712650014882	0.000219712650014884	0.000219712650014883	0.000219712650014879	0.000219712650014886	0.654518807867531	0.000219712650014885	0.000219712650014885	0.000219712650014886	0.00021971265001488	0.000219712650014877	0.000219712650014887	0.000219712650014886	0.000219712650014882	0.000219712650014884	0.000219712650014879	0.000219712650014878	0.000219712650014884	0.000219712650014884	0.00021971265001488	0.000219712650014881	0.000219712650014885	0.000219712650014882	0.000219712650014879	0.000219712650014881	0.000219712650014886	0.00021971265001488	0.000219712650014881	0.000219712650014881	0.000219712650014881	0.000219712650014884	0.000219712650014873	0.000219712650014881	0.000219712650014885
0.000117261026393148	0.000117261026393156	0.000117261026393134	0.000117261026393137	0.000117261026393137	0.000117261026393147	0.000117261026393146	0.000117261026393148	0.000117261026393143	0.000117261026393142	0.000117261026393142	0.000117261026393145	0.000117261026393145	0.000117261026393147	0.000117261026393144	0.00011726102639314	0.00011726102639314	0.000117261026393143	0.00011726102639315	0.138895119708376	0.000117261026393138	0.0613545129433886	0.09752174676059	0.0922166605430762	0.000117261026393137	0.000117261026393148	0.00011726102639314	0.000117261026393148	0.000117261026393145	0.000117261026393144	0.000117261026393141	0.000117261026393141	0.000117261026393142	0.000117261026393143	0.000117261026393194	0.000117261026393138	0.000117261026393132	0.000117261026393145	0.000117261026393141	0.193236296686784	0.000117261026393146	0.000117261026393144	0.000117261026393142	0.000117261026393144	0.000117261026393141	0.000117261026393148	0.000117261026393147	0.00011726102639314	0.000117261026393147	0.000117261026393146
7.08864431712487e-05	7.08864431712529e-05	7.08864431712486e-05	7.08864431712507e-05	7.08864431712582e-05	7.08864431712661e-05	7.08864431712566e-05	7.08864431712524e-05	7.08864431712464e-05	7.08864431712808e-05	7.08864431712573e-05	7.08864431712524e-05	7.08864431712503e-05	7.08864431712436e-05	7.08864431712619e-05	7.08864431712379e-05	7.08864431712572e-05	7.08864431712475e-05	7.088644317126e-05	7.08864431712442e-05	7.08864431712493e-05	7.08864431712557e-05	7.08864431712467e-05	7.08864431712506e-05	7.08864431712603e-05	7.08864431712502e-05	7.08864431712487e-05	7.08864431712508e-05	7.08864431712665e-05	7.08864431712632e-05	7.08864431712495e-05	7.08864431712567e-05	7.08864431712415e-05	7.08864431712516e-05	7.08864431712466e-05	7.08864431712508e-05	7.08864431712469e-05	7.0886443171244e-05	7.08864431712645e-05	7.08864431712535e-05	7.0886443171232e-05	7.08864431712437e-05	7.08864431712718e-05	7.0886443171252e-05	7.08864431712509e-05	7.08864431712554e-05	7.08864431712414e-05	7.08864431712694e-05	7.08864431712765e-05	7.08864431712573e-05
6.94259803685466e-05	6.94259803685653e-05	6.94259803685557e-05	6.94259803685578e-05	6.94259803685532e-05	6.9425980368579e-05	6.9425980368555e-05	6.94259803685558e-05	6.94259803685651e-05	6.94259803685683e-05	6.94259803685649e-05	6.94259803685527e-05	6.94259803685575e-05	6.94259803685566e-05	6.94259803685862e-05	6.94259803685672e-05	6.94259803685726e-05	6.94259803685577e-05	6.94259803685401e-05	6.94259803685527e-05	6.94259803685527e-05	6.94259803685527e-05	6.94259803685502e-05	6.94259803685479e-05	6.94259803685718e-05	6.94259803685556e-05	6.94259803685573e-05	6.9425980368561e-05	6.94259803685546e-05	6.94259803685712e-05	6.9425980368555e-05	6.94259803685625e-05	6.94259803685596e-05	6.94259803685628e-05	6.94259803685563e-05	6.94259803685684e-05	6.94259803685592e-05	6.94259803685538e-05	6.94259803685458e-05	6.94259803685618e-05	6.94259803685496e-05	6.94259803685657e-05	6.94259803685557e-05	6.94259803685506e-05	6.94259803685455e-05	6.94259803685594e-05	6.9425980368581e-05	6.94259803685628e-05	6.9425980368577e-05	6.94259803685534e-05
3.35840998869437e-05	3.35840998869425e-05	3.35840998869472e-05	3.35840998869554e-05	3.35840998869385e-05	0.0319848471588687	3.35840998869544e-05	3.35840998869429e-05	3.35840998869498e-05	3.35840998869242e-05	3.35840998869478e-05	3.35840998869368e-05	3.3584099886946e-05	3.35840998869429e-05	3.35840998869415e-05	3.3584099886926e-05	3.35840998869518e-05	3.35840998869444e-05	3.35840998869246e-05	3.35840998869362e-05	3.35840998869329e-05	3.35840998869437e-05	3.35840998869414e-05	3.35840998869456e-05	3.35840998869461e-05	3.35840998869387e-05	3.35840998869395e-05	3.35840998869544e-05	3.35840998869347e-05	3.35840998869343e-05	3.3584099886937e-05	3.35840998869378e-05	3.35840998869252e-05	3.35840998869505e-05	3.35840998869423e-05	3.35840998869519e-05	3.35840998869448e-05	3.3584099886943e-05	3.35840998869438e-05	3.35840998869465e-05	3.35840998869532e-05	3.35840998869521e-05	3.35840998869413e-05	3.35840998869293e-05	3.35840998869373e-05	3.35840998869418e-05	3.35840998869475e-05	3.35840998869731e-05	3.35840998869304e-05	3.35840998869411e-05
3.2992234099239e-05	3.2992234099233e-05	3.29922340992313e-05	3.29922340992419e-05	3.29922340992371e-05	3.29922340992423e-05	3.29922340992531e-05	3.29922340992374e-05	3.29922340992563e-05	3.29922340992312e-05	3.29922340992728e-05	3.29922340992326e-05	3.29922340992425e-05	3.29922340992494e-05	3.2992234099233e-05	3.29922340992367e-05	0.0776979564875257	3.29922340992432e-05	3.29922340992352e-05	3.29922340992309e-05	3.29922340992321e-05	3.29922340992512e-05	3.29922340992272e-05	3.29922340992407e-05	3.29922340992382e-05	3.29922340992478e-05	3.29922340992362e-05	3.299223409925e-05	3.299223409922e-05	3.29922340992127e-05	3.29922340992318e-05	3.29922340992334e-05	3.29922340991773e-05	3.29922340992401e-05	3.29922340992098e-05	3.29922340992449e-05	3.29922340992435e-05	3.29922340992447e-05	3.29922340992509e-05	3.29922340992298e-05	3.29922340992285e-05	3.29922340992173e-05	3.299223409926e-05	0.0869664881973251	3.29922340992087e-05	3.29922340992317e-05	3.29922340992444e-05	3.29922340992542e-05	3.29922340992366e-05	3.29922340992276e-05
0.000125096719361557	0.000125096719361556	0.000125096719361541	0.000125096719361552	0.000125096719361556	0.000125096719361552	0.000125096719361553	0.000125096719361559	0.128596616799539	0.000125096719361554	0.000125096719361558	0.000125096719361553	0.000125096719361559	0.000125096719361554	0.000125096719361557	0.000125096719361559	0.000125096719361558	0.000125096719361555	0.000125096719361527	0.00012509671936156	0.000125096719361567	0.000125096719361554	0.00012509671936157	0.000125096719361554	0.000125096719361553	0.00012509671936155	0.000125096719361555	0.000125096719361568	0.000125096719361556	0.000125096719361552	0.000125096719361559	0.000125096719361553	0.000125096719361561	0.000125096719361556	0.000125096719361552	0.00012509671936155	0.000125096719361557	0.000125096719361556	0.328158874810775	0.000125096719361563	0.000125096719361555	0.000125096719361552	0.000125096719361557	0.000125096719361557	0.000125096719361552	0.000125096719361559	0.000125096719361555	0.000125096719361551	0.000125096719361557	0.000125096719361546
6.69433764696587e-05	6.69433764696361e-05	6.69433764696557e-05	6.6943376469663e-05	6.69433764696586e-05	6.69433764696329e-05	6.69433764696241e-05	6.69433764696442e-05	0.0162004518482555	6.69433764696459e-05	6.69433764696536e-05	6.69433764696402e-05	6.69433764696567e-05	6.69433764696325e-05	6.6943376469639e-05	6.69433764696343e-05	6.69433764696735e-05	6.69433764696473e-05	6.69433764696509e-05	6.69433764696373e-05	6.69433764696335e-05	6.6943376469643e-05	6.69433764696346e-05	0.101103020987622	6.69433764696398e-05	6.69433764696362e-05	6.69433764696534e-05	6.69433764696594e-05	6.69433764696562e-05	6.6943376469644e-05	6.69433764696291e-05	6.69433764696416e-05	6.69433764696593e-05	6.69433764696437e-05	6.69433764696549e-05	6.69433764696272e-05	6.69433764696295e-05	6.69433764696397e-05	6.69433764695956e-05	0.686199656081341	6.69433764696447e-05	6.69433764696422e-05	6.69433764696325e-05	6.69433764696292e-05	6.69433764696291e-05	6.69433764696436e-05	6.69433764696525e-05	6.69433764696861e-05	6.69433764696337e-05	6.69433764696619e-05
6.43852087718565e-05	6.43852087718541e-05	6.43852087718486e-05	6.43852087718462e-05	6.43852087718371e-05	6.43852087718664e-05	6.43852087718382e-05	6.43852087718543e-05	6.43852087718898e-05	6.43852087718697e-05	6.43852087718527e-05	6.43852087718409e-05	6.43852087718478e-05	6.43852087718448e-05	6.43852087718554e-05	6.43852087718642e-05	6.43852087718558e-05	6.43852087718528e-05	6.43852087718397e-05	6.43852087718494e-05	6.43852087718456e-05	6.43852087718496e-05	6.43852087718466e-05	6.4385208771867e-05	6.43852087718543e-05	6.43852087718586e-05	6.43852087718356e-05	6.43852087718525e-05	6.43852087718527e-05	6.4385208771864e-05	6.43852087718437e-05	6.43852087718728e-05	6.43852087718469e-05	6.43852087718489e-05	6.43852087718603e-05	6.43852087718433e-05	6.43852087718517e-05	6.43852087718436e-05	6.43852087718429e-05	6.43852087718528e-05	6.4385208771854e-05	6.43852087718364e-05	6.43852087718428e-05	6.43852087718387e-05	6.43852087718347e-05	0.073786927291485	6.43852087718571e-05	6.43852087718571e-05	6.43852087718568e-05	0.157678055715936
5.65988957935175e-05	5.6598895793512e-05	5.65988957935322e-05	5.65988957935179e-05	5.65988957935189e-05	5.65988957935216e-05	5.65988957935247e-05	5.6598895793516e-05	5.65988957935261e-05	5.65988957935218e-05	5.65988957935117e-05	5.65988957935146e-05	5.65988957935233e-05	5.65988957935263e-05	5.65988957935093e-05	5.6598895793519e-05	0.0834132657763298	5.65988957935032e-05	0.0332633722450339	5.65988957935116e-05	5.65988957935099e-05	5.65988957935188e-05	5.65988957935136e-05	5.65988957935238e-05	5.6598895793507e-05	5.65988957935313e-05	5.659889579352e-05	5.65988957935388e-05	5.65988957935011e-05	5.65988957935211e-05	5.65988957935133e-05	5.65988957935189e-05	5.65988957935184e-05	5.65988957935278e-05	5.65988957935188e-05	5.65988957935248e-05	5.65988957935158e-05	5.65988957935108e-05	5.65988957934888e-05	5.65988957935335e-05	5.65988957935183e-05	5.6598895793532e-05	5.65988957935053e-05	0.0867144989419514	5.65988957934991e-05	5.65988957935183e-05	5.65988957935091e-05	5.65988957935257e-05	5.65988957935254e-05	5.65988957935268e-05
2.42187741190383e-05	2.42187741190507e-05	2.42187741190765e-05	2.42187741190539e-05	2.42187741190487e-05	2.42187741190687e-05	2.42187741190812e-05	2.42187741190615e-05	2.42187741190783e-05	2.42187741191073e-05	2.42187741190747e-05	2.42187741190494e-05	2.42187741190607e-05	2.42187741190526e-05	2.42187741190614e-05	2.42187741190572e-05	2.42187741190756e-05	2.42187741190528e-05	2.42187741190376e-05	2.42187741190449e-05	2.42187741191419e-05	2.42187741190416e-05	2.42187741190541e-05	0.155686878198648	2.42187741190774e-05	2.42187741190572e-05	2.42187741190624e-05	2.4218774119074e-05	2.42187741190559e-05	2.42187741190692e-05	2.42187741190382e-05	0.0999384250092295	2.42187741190552e-05	2.42187741190482e-05	2.42187741190688e-05	2.4218774119061e-05	2.42187741190627e-05	2.42187741190486e-05	2.42187741190513e-05	2.42187741190546e-05	2.42187741190679e-05	2.42187741191007e-05	2.42187741190538e-05	2.42187741190568e-05	2.42187741190401e-05	2.42187741190549e-05	2.42187741190753e-05	2.42187741190822e-05	2.42187741190643e-05	2.42187741190496e-05
2.66303740444349e-05	2.66303740444477e-05	2.66303740444454e-05	2.66303740444394e-05	2.66303740444214e-05	2.663037404443e-05	2.66303740444402e-05	2.66303740444439e-05	2.66303740444422e-05	2.66303740444225e-05	2.6630374044446e-05	2.66303740444497e-05	2.66303740444242e-05	2.66303740444474e-05	2.6630374044456e-05	2.66303740444304e-05	2.66303740444381e-05	2.66303740444504e-05	2.66303740444292e-05	2.66303740444429e-05	2.66303740444751e-05	2.66303740444508e-05	2.66303740444324e-05	0.141602123896105	2.66303740444421e-05	2.66303740444409e-05	2.66303740444373e-05	2.66303740444241e-05	2.66303740444315e-05	2.66303740444382e-05	2.66303740444461e-05	2.66303740444317e-05	2.66303740444392e-05	2.66303740444354e-05	2.66303740444392e-05	2.66303740444387e-05	2.66303740444458e-05	2.66303740444319e-05	2.66303740444372e-05	2.66303740444319e-05	2.66303740444493e-05	2.6630374044443e-05	2.66303740444391e-05	2.66303740444276e-05	2.6630374044425e-05	2.6630374044451e-05	2.66303740444416e-05	2.66303740444674e-05	2.66303740444487e-05	2.66303740444402e-05
2.62978502023651e-05	2.6297850202359e-05	2.6297850202364e-05	2.62978502023645e-05	2.62978502023552e-05	2.62978502023586e-05	2.62978502023622e-05	2.629785020236e-05	2.62978502023645e-05	2.62978502023439e-05	2.62978502023754e-05	2.62978502023567e-05	2.62978502023528e-05	2.62978502023586e-05	2.62978502023637e-05	2.62978502023836e-05	2.6297850202358e-05	2.62978502023722e-05	2.62978502023424e-05	2.6297850202353e-05	0.0131596024667875	2.62978502023459e-05	2.62978502023614e-05	0.0724848936357297	2.62978502023444e-05	2.62978502023576e-05	2.62978502023573e-05	2.62978502023778e-05	2.6297850202349e-05	2.62978502023455e-05	2.62978502023521e-05	2.6297850202327e-05	2.62978502023653e-05	0.00276318741028373	2.62978502023606e-05	2.62978502023615e-05	2.62978502023598e-05	2.62978502023568e-05	2.62978502023733e-05	2.62978502023578e-05	2.62978502023635e-05	2.62978502023563e-05	2.62978502023612e-05	2.6297850202344e-05	2.62978502023449e-05	2.62978502023584e-05	2.62978502023597e-05	2.62978502023903e-05	2.62978502023366e-05	2.62978502023781e-05
2.7680390260441e-05	0.00235637625570588	2.76803902604367e-05	2.76803902604558e-05	2.7680390260443e-05	2.76803902604393e-05	2.76803902604511e-05	2.76803902604495e-05	2.7680390260454e-05	2.76803902604819e-05	2.76803902604628e-05	2.76803902604342e-05	2.76803902604418e-05	2.7680390260427e-05	2.7680390260447e-05	2.76803902604513e-05	2.76803902604468e-05	2.7680390260444e-05	2.76803902604344e-05	2.76803902604274e-05	2.76803902603843e-05	2.76803902604432e-05	2.76803902604422e-05	0.0684926496887045	2.76803902604487e-05	2.76803902604567e-05	2.76803902604567e-05	2.76803902604504e-05	2.76803902604362e-05	2.76803902604339e-05	2.76803902604296e-05	0.0705617353199115	2.76803902604457e-05	0.0721310891822391	2.76803902604353e-05	2.76803902604637e-05	2.76803902604433e-05	2.76803902604333e-05	2.76803902604331e-05	2.76803902604371e-05	2.76803902604485e-05	2.76803902604456e-05	2.76803902604405e-05	0.0378221362184599	2.76803902604334e-05	2.76803902604566e-05	2.7680390260464e-05	0.00968856404697292	2.76803902604355e-05	2.76803902604529e-05
2.48620494194994e-05	2.48620494194966e-05	2.48620494194701e-05	2.48620494195051e-05	2.48620494195012e-05	2.4862049419493e-05	2.48620494194749e-05	2.48620494195046e-05	2.48620494195091e-05	2.4862049419465e-05	2.48620494195093e-05	2.48620494194967e-05	0.0155040704622007	2.48620494194973e-05	2.48620494195049e-05	2.486204941946e-05	2.48620494194972e-05	2.48620494195097e-05	2.4862049419486e-05	2.4862049419496e-05	2.48620494195013e-05	2.48620494194916e-05	2.48620494194952e-05	0.132383264969794	2.48620494194944e-05	2.48620494194921e-05	2.48620494194962e-05	2.48620494195015e-05	2.48620494194971e-05	2.48620494195123e-05	2.48620494194829e-05	2.48620494194964e-05	2.48620494195012e-05	2.48620494193814e-05	2.48620494195088e-05	2.48620494195159e-05	2.48620494194989e-05	2.48620494194969e-05	2.48620494194911e-05	2.48620494194942e-05	2.48620494195059e-05	2.48620494195074e-05	2.48620494194965e-05	2.48620494195116e-05	0.0566163581666533	2.48620494195061e-05	2.48620494195178e-05	2.48620494195267e-05	2.48620494194962e-05	0.0156471995582333
5.96021815956666e-05	5.96021815956687e-05	5.96021815956654e-05	5.96021815956842e-05	5.96021815956645e-05	5.96021815956782e-05	5.96021815956705e-05	5.96021815956749e-05	5.96021815956789e-05	5.9602181595678e-05	5.96021815956793e-05	5.96021815956666e-05	5.96021815956596e-05	5.96021815956668e-05	5.9602181595669e-05	5.96021815956692e-05	5.96021815956681e-05	5.96021815956807e-05	5.96021815956575e-05	5.96021815956572e-05	5.96021815956511e-05	5.96021815956596e-05	5.96021815956732e-05	5.96021815956746e-05	5.96021815956679e-05	5.96021815956684e-05	5.96021815956647e-05	0.0265462388383977	0.766843110102141	5.96021815956608e-05	5.96021815956749e-05	5.96021815956655e-05	0.0623739306068753	5.96021815956833e-05	5.96021815956741e-05	5.96021815956706e-05	5.96021815956739e-05	5.96021815956634e-05	5.96021815956544e-05	5.96021815956612e-05	5.96021815956718e-05	5.96021815956753e-05	0.115270529349998	5.96021815956553e-05	5.96021815956584e-05	5.96021815956751e-05	5.96021815956778e-05	5.96021815956942e-05	5.96021815956699e-05	0.00794600414990195
6.41401043987905e-05	6.41401043987757e-05	6.41401043987654e-05	6.41401043987776e-05	6.41401043987851e-05	6.41401043987797e-05	6.41401043987851e-05	6.41401043987836e-05	6.41401043987751e-05	6.41401043987763e-05	6.41401043987979e-05	6.41401043987811e-05	6.41401043987778e-05	6.41401043987908e-05	6.41401043987818e-05	6.41401043987922e-05	0.661916673798892	6.41401043987978e-05	6.41401043987673e-05	6.41401043987749e-05	6.41401043987754e-05	6.41401043987629e-05	6.4140104398777e-05	6.41401043987934e-05	6.41401043987751e-05	6.41401043987962e-05	6.41401043987901e-05	6.41401043987761e-05	6.4140104398786e-05	6.41401043987822e-05	6.41401043987961e-05	6.41401043987818e-05	6.41401043987923e-05	6.41401043987758e-05	6.41401043987852e-05	6.41401043987899e-05	6.41401043988007e-05	6.41401043987874e-05	6.41401043987761e-05	6.41401043987895e-05	6.41401043987822e-05	6.41401043987809e-05	6.41401043987869e-05	6.41401043987668e-05	6.41401043987627e-05	6.41401043987665e-05	6.41401043987941e-05	6.41401043987721e-05	6.4140104398767e-05	6.41401043987925e-05
9.98823143987232e-05	9.9882314398732e-05	9.98823143987343e-05	9.98823143987341e-05	9.98823143987267e-05	9.98823143987391e-05	9.98823143987376e-05	9.98823143987277e-05	9.98823143987272e-05	0.0436058070940105	9.9882314398737e-05	9.98823143987335e-05	9.98823143987355e-05	9.98823143987362e-05	9.98823143987331e-05	9.98823143987332e-05	9.98823143987379e-05	9.98823143987356e-05	9.98823143987342e-05	9.98823143987334e-05	9.98823143987381e-05	9.98823143987337e-05	9.98823143987352e-05	0.136312500680644	9.98823143987319e-05	9.98823143987541e-05	9.98823143987348e-05	9.98823143987384e-05	9.98823143987316e-05	9.98823143987284e-05	9.9882314398732e-05	9.98823143987345e-05	9.98823143987299e-05	9.98823143987335e-05	9.98823143987285e-05	9.98823143987366e-05	9.98823143987351e-05	9.98823143987317e-05	9.98823143987352e-05	9.98823143987301e-05	9.988231439874e-05	9.98823143987347e-05	9.98823143987267e-05	9.98823143987333e-05	0.0468106471893329	9.98823143987369e-05	9.98823143987336e-05	9.98823143987353e-05	9.98823143987333e-05	9.98823143987359e-05
0.000124174754183019	0.000124174754183024	0.000124174754183018	0.000124174754183012	0.000124174754183013	0.000124174754183016	0.000124174754183014	0.00012417475418302	0.000124174754183023	0.000124174754183014	0.000124174754183011	0.000124174754183013	0.000124174754183017	0.000124174754183015	0.000124174754183018	0.000124174754183006	0.000124174754183016	0.000124174754183022	0.000124174754183018	0.000124174754183016	0.000124174754183039	0.000124174754183013	0.000124174754183019	0.0673392266019155	0.00012417475418302	0.000124174754183014	0.000124174754183019	0.00012417475418301	0.000124174754183022	0.000124174754183019	0.000124174754183019	0.000124174754183018	0.000124174754183018	0.000124174754183022	0.000124174754183017	0.000124174754183015	0.000124174754183017	0.000124174754183016	0.000124174754183015	0.000124174754183015	0.000124174754183018	0.0270522670069935	0.000124174754183028	0.000124174754183023	0.000124174754183022	0.000124174754183012	0.000124174754183017	0.000124174754183023	0.000124174754183012	0.0340973585795263
0.0646887137054061	7.84807754715646e-05	7.84807754715697e-05	7.84807754715654e-05	7.84807754715514e-05	7.84807754715695e-05	7.84807754715816e-05	7.8480775471584e-05	7.8480775471573e-05	7.84807754715938e-05	7.84807754715715e-05	7.84807754715561e-05	7.84807754715588e-05	7.84807754715668e-05	7.84807754715706e-05	7.84807754715812e-05	7.84807754715696e-05	7.84807754715823e-05	7.84807754715705e-05	7.84807754715674e-05	7.84807754715673e-05	7.84807754715612e-05	7.84807754715651e-05	0.0213377445499346	7.84807754715599e-05	7.84807754715717e-05	7.8480775471593e-05	7.84807754715735e-05	7.84807754715741e-05	7.84807754715647e-05	0.0639139868557911	7.84807754715834e-05	7.84807754715679e-05	7.84807754715717e-05	7.84807754715675e-05	7.84807754715654e-05	7.84807754715692e-05	7.8480775471565e-05	7.84807754715703e-05	7.84807754715582e-05	7.84807754715681e-05	7.84807754715721e-05	7.84807754715658e-05	7.84807754715755e-05	7.84807754715837e-05	0.0954662981898227	0.0561869751365279	7.84807754715726e-05	7.84807754715869e-05	7.84807754715954e-05
7.77563983810823e-05	7.77563983810828e-05	7.77563983810808e-05	7.77563983810911e-05	7.77563983810894e-05	7.77563983810833e-05	7.7756398381108e-05	7.77563983810805e-05	7.775639838109e-05	7.77563983810859e-05	7.77563983810762e-05	7.7756398381087e-05	7.77563983810893e-05	7.7756398381085e-05	7.7756398381084e-05	7.77563983810961e-05	7.77563983810843e-05	7.77563983810857e-05	7.7756398381095e-05	7.7756398381082e-05	7.77563983810812e-05	7.77563983811096e-05	7.77563983810805e-05	0.0149567711741366	7.7756398381084e-05	7.77563983811018e-05	7.77563983810969e-05	7.77563983810877e-05	7.77563983810847e-05	7.77563983810847e-05	7.77563983810847e-05	7.7756398381084e-05	7.77563983810902e-05	7.7756398381092e-05	0.0428240928853749	7.77563983810796e-05	7.77563983810762e-05	7.77563983810811e-05	7.77563983810837e-05	7.77563983810826e-05	7.77563983810798e-05	7.7756398381078e-05	7.77563983810805e-05	7.77563983810792e-05	7.77563983810815e-05	7.77563983810842e-05	7.77563983811042e-05	7.77563983810869e-05	7.77563983810805e-05	7.77563983810884e-05
7.92187760438287e-05	7.92187760438319e-05	7.92187760438268e-05	7.92187760438663e-05	7.92187760438259e-05	7.9218776043822e-05	7.921877604384e-05	7.92187760438385e-05	7.92187760438335e-05	7.92187760438362e-05	7.92187760438429e-05	7.92187760438333e-05	7.92187760438667e-05	7.92187760438293e-05	7.92187760438229e-05	7.92187760438356e-05	0.0559022447592334	7.92187760438378e-05	7.92187760438326e-05	7.921877604383e-05	7.9218776043838e-05	7.92187760438211e-05	7.92187760438226e-05	0.275669251335649	7.92187760438312e-05	7.92187760438474e-05	0.020271143380633	7.92187760438422e-05	7.9218776043828e-05	7.92187760438393e-05	7.92187760438316e-05	7.92187760438313e-05	7.92187760438426e-05	7.9218776043839e-05	7.92187760438368e-05	7.9218776043829e-05	7.92187760438415e-05	7.92187760438335e-05	7.92187760438356e-05	7.92187760438508e-05	7.92187760438324e-05	7.92187760438309e-05	7.92187760438447e-05	7.92187760438291e-05	7.92187760438388e-05	7.92187760438364e-05	7.92187760438395e-05	7.92187760438597e-05	7.92187760438494e-05	7.92187760438367e-05
9.12291037323623e-05	9.12291037323666e-05	0.053201560122429	9.12291037323641e-05	9.1229103732369e-05	9.12291037323598e-05	9.12291037323722e-05	9.12291037323836e-05	9.12291037323677e-05	9.12291037323686e-05	9.12291037323694e-05	9.12291037323578e-05	9.1229103732372e-05	9.12291037323587e-05	9.12291037323615e-05	9.12291037323714e-05	9.12291037323642e-05	9.12291037323707e-05	9.12291037323638e-05	9.12291037323667e-05	9.1229103732364e-05	9.12291037323929e-05	9.1229103732365e-05	0.599382972103132	9.12291037323586e-05	9.1229103732367e-05	9.12291037323704e-05	9.12291037323676e-05	9.12291037323604e-05	9.12291037323572e-05	9.12291037323621e-05	9.12291037323605e-05	9.12291037323663e-05	9.12291037323588e-05	9.12291037323591e-05	9.1229103732361e-05	9.12291037323789e-05	9.12291037323655e-05	9.12291037323652e-05	9.12291037323609e-05	9.1229103732357e-05	9.12291037323617e-05	9.12291037323631e-05	9.12291037323692e-05	9.12291037323638e-05	9.12291037323701e-05	9.12291037323656e-05	9.12291037323571e-05	9.12291037323634e-05	9.12291037323625e-05
0.000148204730636914	0.000148204730636914	0.000148204730636907	0.000148204730636915	0.00014820473063691	0.000148204730636916	0.00014820473063691	0.000148204730636923	0.000148204730636917	0.000148204730636908	0.000148204730636912	0.000148204730636907	0.00014820473063691	0.000148204730636913	0.000148204730636912	0.000148204730636911	0.000148204730636913	0.000148204730636905	0.000148204730636921	0.000148204730636912	0.000148204730636907	0.550823357786552	0.000148204730636913	0.000148204730636917	0.000148204730636909	0.000148204730636925	0.000148204730636914	0.000148204730636907	0.000148204730636918	0.000148204730636907	0.000148204730636906	0.000148204730636913	0.000148204730636917	0.000148204730636919	0.000148204730636907	0.000148204730636909	0.000148204730636911	0.00014820473063691	0.000148204730636908	0.000148204730636906	0.00014820473063691	0.000148204730636912	0.000148204730636915	0.000148204730636913	0.000148204730636912	0.000148204730636913	0.000148204730636906	0.000148204730636908	0.000148204730636906	0.000148204730636916
0.000156462422157131	0.000156462422157131	0.000156462422157132	0.000156462422157124	0.0163780917069164	0.00015646242215713	0.000156462422157128	0.000156462422157125	0.000156462422157131	0.0678969986896711	0.000156462422157126	0.000156462422157125	0.000156462422157128	0.00015646242215713	0.000156462422157128	0.000156462422157133	0.751942655005261	0.000156462422157129	0.00015646242215713	0.000156462422157128	0.00015646242215713	0.000156462422157126	0.000156462422157137	0.000156462422157132	0.000156462422157129	0.000156462422157131	0.000156462422157136	0.000156462422157127	0.000156462422157125	0.000156462422157136	0.000156462422157128	0.000156462422157133	0.000156462422157128	0.000156462422157128	0.00015646242215713	0.000156462422157133	0.000156462422157129	0.000156462422157128	0.000156462422157127	0.000156462422157126	0.000156462422157132	0.00015646242215713	0.000156462422157128	0.000156462422157129	0.000156462422157132	0.000156462422157128	0.000156462422157126	0.000156462422157132	0.000156462422157126	0.000156462422157129
7.92187760438333e-05	7.92187760438442e-05	7.92187760438217e-05	7.92187760438437e-05	0.327856837347933	7.92187760438274e-05	7.92187760438354e-05	7.92187760438276e-05	7.92187760438659e-05	7.92187760438457e-05	7.92187760438512e-05	7.92187760438542e-05	0.0472238762526625	7.92187760438268e-05	7.92187760438394e-05	7.92187760438326e-05	0.203340188527213	7.92187760438324e-05	7.92187760438243e-05	7.92187760438244e-05	7.92187760438331e-05	7.92187760438416e-05	7.92187760438366e-05	7.92187760438372e-05	7.92187760438415e-05	7.92187760438478e-05	0.198022204194234	7.9218776043864e-05	7.92187760438361e-05	7.92187760438248e-05	7.92187760438494e-05	7.92187760438296e-05	7.92187760438263e-05	7.92187760438216e-05	7.92187760438332e-05	7.92187760438208e-05	7.92187760438238e-05	7.92187760438279e-05	7.92187760438468e-05	0.0660053345917289	7.92187760438375e-05	7.9218776043822e-05	7.9218776043852e-05	7.9218776043828e-05	7.92187760438378e-05	7.92187760438415e-05	7.92187760438261e-05	7.92187760438341e-05	7.9218776043846e-05	7.92187760438605e-05
0.000198956860510425	0.000198956860510422	0.0205818539388724	0.000198956860510425	0.313925519232297	0.000198956860510427	0.000198956860510423	0.000198956860510428	0.0450362833123625	0.000198956860510417	0.000198956860510419	0.000198956860510421	0.000198956860510428	0.000198956860510425	0.000198956860510422	0.00019895686051042	0.000198956860510421	0.000198956860510421	0.390847762487908	0.000198956860510425	0.000198956860510428	0.000198956860510423	0.000198956860510424	0.000198956860510423	0.000198956860510424	0.000198956860510423	0.000198956860510422	0.000198956860510416	0.000198956860510426	0.000198956860510426	0.000198956860510425	0.000198956860510425	0.000198956860510424	0.000198956860510425	0.000198956860510422	0.000198956860510425	0.000198956860510427	0.104145335494194	0.00019895686051043	0.000198956860510423	0.000198956860510424	0.000198956860510423	0.000198956860510443	0.000198956860510424	0.000198956860510424	0.000198956860510426	0.000198956860510422	0.000198956860510421	0.000198956860510422	0.000198956860510428
0.000115651236280278	0.000115651236280292	0.135697500881718	0.000115651236280287	0.000115651236280273	0.000115651236280275	0.000115651236280281	0.000115651236280276	0.000115651236280285	0.000115651236280313	0.000115651236280275	0.000115651236280279	0.000115651236280279	0.000115651236280278	0.000115651236280277	0.000115651236280276	0.00011565123628028	0.000115651236280278	0.000115651236280281	0.00011565123628028	0.000115651236280275	0.000115651236280281	0.000115651236280276	0.000115651236280278	0.000115651236280278	0.000115651236280289	0.000115651236280278	0.000115651236280275	0.0263091112137895	0.000115651236280285	0.140289764626132	0.000115651236280283	0.000115651236280286	0.000115651236280279	0.000115651236280274	0.000115651236280277	0.000115651236280284	0.000115651236280273	0.000115651236280273	0.000115651236280278	0.000115651236280279	0.00011565123628028	0.000115651236280299	0.000115651236280274	0.00011565123628028	0.000115651236280274	0.000115651236280284	0.000115651236280281	0.000115651236280282	0.000115651236280279
6.111555910193e-05	6.11155591019151e-05	6.11155591019307e-05	6.11155591019409e-05	0.004606776503919	6.11155591019221e-05	6.11155591019224e-05	6.11155591019133e-05	6.11155591019215e-05	6.1115559101916e-05	6.11155591019297e-05	6.11155591019176e-05	6.11155591019216e-05	6.1115559101922e-05	6.11155591019515e-05	6.11155591019206e-05	0.617546166340476	6.11155591019318e-05	6.11155591019249e-05	6.11155591019178e-05	6.11155591019105e-05	6.11155591019167e-05	6.11155591019257e-05	6.11155591019327e-05	6.11155591019265e-05	6.11155591019293e-05	0.0783771114373541	6.11155591019247e-05	6.11155591019373e-05	6.11155591019313e-05	6.11155591019173e-05	6.11155591019193e-05	6.11155591019248e-05	6.11155591019281e-05	6.11155591019229e-05	6.111555910192e-05	6.11155591019441e-05	6.11155591019398e-05	6.11155591019244e-05	6.11155591019192e-05	6.11155591019264e-05	6.11155591019277e-05	6.1115559101915e-05	6.11155591019172e-05	6.11155591019119e-05	6.11155591019232e-05	6.11155591019285e-05	6.11155591019445e-05	6.11155591019262e-05	6.11155591019215e-05
6.06753798401562e-05	6.06753798401299e-05	0.147778264724593	6.06753798401407e-05	6.0675379840128e-05	6.06753798401463e-05	6.06753798401465e-05	6.06753798401451e-05	6.06753798401392e-05	6.06753798401407e-05	6.06753798401382e-05	6.06753798401311e-05	6.06753798401462e-05	6.06753798401405e-05	6.06753798401335e-05	6.06753798401445e-05	0.405592437711111	6.06753798401458e-05	6.06753798401201e-05	6.06753798401412e-05	6.06753798401367e-05	6.06753798401514e-05	6.06753798401438e-05	6.06753798401302e-05	6.06753798401346e-05	6.06753798401388e-05	6.06753798401461e-05	6.06753798401476e-05	6.0675379840135e-05	6.06753798401259e-05	6.06753798401163e-05	6.06753798401336e-05	6.06753798401507e-05	6.06753798401374e-05	6.06753798401256e-05	6.06753798401322e-05	6.06753798401387e-05	0.00992845529174076	6.06753798401358e-05	6.06753798401511e-05	0.0821680447661931	6.0675379840155e-05	6.06753798401475e-05	6.06753798401346e-05	6.06753798401308e-05	6.06753798401246e-05	6.06753798401407e-05	6.06753798401632e-05	6.06753798401352e-05	0.0364076663207298
4.29062490919008e-05	4.2906249091907e-05	0.112853428917635	4.29062490919339e-05	0.0182506914452535	4.29062490919172e-05	4.29062490918893e-05	4.2906249091911e-05	4.29062490919155e-05	4.29062490918782e-05	4.29062490919298e-05	4.29062490918981e-05	4.29062490919087e-05	4.29062490919188e-05	4.29062490919065e-05	4.29062490919078e-05	4.29062490919148e-05	4.29062490919114e-05	4.29062490918942e-05	4.29062490919071e-05	4.29062490918823e-05	0.0536410437943017	4.29062490918944e-05	4.29062490919276e-05	4.29062490919089e-05	4.29062490919022e-05	0.124458555698228	4.29062490919027e-05	4.29062490919091e-05	4.29062490919051e-05	4.29062490918941e-05	0.101039246550461	4.29062490919143e-05	4.29062490919148e-05	4.29062490918985e-05	4.2906249091919e-05	4.29062490919068e-05	4.29062490919124e-05	4.29062490919054e-05	4.29062490919027e-05	4.29062490919085e-05	4.2906249091909e-05	4.29062490919085e-05	4.29062490918782e-05	0.0684184018786224	4.29062490919097e-05	0.0112262956819599	4.29062490919414e-05	4.2906249091893e-05	4.29062490919113e-05
3.22965754736885e-05	3.22965754736731e-05	0.0769765361529262	3.22965754736636e-05	0.0186933973439532	3.22965754736801e-05	3.22965754736712e-05	3.22965754736717e-05	3.22965754736791e-05	3.22965754736525e-05	3.22965754736765e-05	3.2296575473665e-05	3.22965754736613e-05	3.22965754736669e-05	3.22965754736613e-05	3.22965754736734e-05	0.642406201457082	3.22965754736714e-05	3.22965754736568e-05	3.22965754736731e-05	3.22965754736672e-05	3.22965754736613e-05	3.22965754736641e-05	3.22965754736593e-05	3.22965754736646e-05	3.2296575473663e-05	3.22965754736666e-05	3.22965754736813e-05	3.22965754736635e-05	3.22965754736399e-05	0.0256016262021113	3.22965754736726e-05	3.22965754736656e-05	0.00392340954031481	3.22965754736679e-05	3.22965754736793e-05	3.22965754736634e-05	3.2296575473681e-05	3.2296575473657e-05	3.22965754736487e-05	0.0787314213443848	3.22965754736612e-05	3.22965754738895e-05	3.22965754736779e-05	3.22965754736618e-05	3.22965754736671e-05	3.22965754736715e-05	3.22965754737044e-05	3.22965754736622e-05	3.22965754736575e-05
2.63389608362147e-05	2.63389608361987e-05	2.63389608361956e-05	2.63389608362064e-05	2.63389608361975e-05	2.63389608362223e-05	2.63389608362165e-05	2.63389608362197e-05	2.63389608362314e-05	2.63389608361937e-05	0.016969446931994	2.63389608362039e-05	2.63389608362168e-05	2.63389608362139e-05	2.63389608362029e-05	2.63389608362175e-05	2.63389608362005e-05	2.63389608361958e-05	0.17078283523282	2.63389608361927e-05	2.63389608362094e-05	2.63389608362383e-05	2.63389608362032e-05	2.63389608362523e-05	2.63389608361946e-05	2.63389608362051e-05	2.63389608362098e-05	2.63389608362053e-05	2.63389608362166e-05	2.63389608362097e-05	2.63389608361887e-05	2.63389608362245e-05	2.63389608362019e-05	2.63389608362149e-05	2.63389608361983e-05	2.63389608362165e-05	0.0500748783494166	2.63389608362125e-05	2.63389608362082e-05	2.63389608361759e-05	2.63389608362115e-05	2.63389608362148e-05	2.63389608361983e-05	2.63389608362045e-05	2.63389608362035e-05	2.63389608362111e-05	2.63389608362178e-05	2.63389608362313e-05	2.63389608362221e-05	2.63389608362071e-05
2.71890368148099e-05	2.71890368147929e-05	2.71890368147904e-05	2.71890368148104e-05	0.0278375207767918	2.71890368148066e-05	2.71890368148138e-05	2.71890368148133e-05	2.71890368148189e-05	0.507634877359519	2.71890368148224e-05	2.71890368147629e-05	2.71890368148065e-05	2.71890368148001e-05	2.71890368148071e-05	2.71890368148185e-05	2.71890368148105e-05	2.71890368148162e-05	2.71890368147872e-05	2.71890368148117e-05	2.71890368147924e-05	2.71890368147826e-05	2.71890368148067e-05	2.71890368148162e-05	2.71890368148133e-05	2.71890368148208e-05	2.71890368148161e-05	2.71890368148088e-05	2.71890368147928e-05	2.71890368148133e-05	2.71890368147893e-05	2.71890368148199e-05	2.71890368148075e-05	2.71890368148078e-05	2.71890368147908e-05	2.7189036814834e-05	0.10513719476195	2.71890368148094e-05	2.71890368147826e-05	2.7189036814808e-05	2.71890368148131e-05	2.71890368148098e-05	2.71890368148092e-05	2.71890368147892e-05	0.0501542234683703	2.71890368147949e-05	2.71890368148277e-05	2.71890368148256e-05	2.71890368148162e-05	2.71890368148288e-05
2.92163634486578e-05	2.92163634486658e-05	2.92163634486575e-05	2.92163634486714e-05	0.0186266480558699	2.92163634486586e-05	2.92163634486803e-05	2.92163634486708e-05	2.9216363448671e-05	2.92163634486625e-05	2.92163634486876e-05	2.92163634486848e-05	2.92163634486673e-05	2.92163634486703e-05	2.92163634486713e-05	2.92163634486784e-05	2.92163634486699e-05	2.92163634486792e-05	2.92163634486614e-05	2.92163634486706e-05	2.92163634486662e-05	2.92163634486686e-05	2.92163634486649e-05	2.92163634486703e-05	2.92163634486712e-05	0.0249914547385481	2.92163634486703e-05	2.92163634486747e-05	2.92163634486778e-05	2.92163634486508e-05	2.92163634486783e-05	2.92163634486799e-05	2.92163634486784e-05	2.92163634486745e-05	2.92163634486742e-05	2.92163634486805e-05	2.92163634486854e-05	2.9216363448658e-05	2.92163634486574e-05	2.92163634486741e-05	2.92163634486772e-05	2.92163634486748e-05	2.92163634486317e-05	2.92163634486594e-05	0.0361696807721512	2.92163634486733e-05	2.92163634486729e-05	2.92163634486876e-05	2.9216363448666e-05	2.92163634486641e-05
8.19148005494134e-05	8.19148005494251e-05	8.19148005494097e-05	8.19148005494107e-05	0.0534974117382592	8.19148005494148e-05	8.19148005494035e-05	8.19148005494116e-05	8.19148005494138e-05	8.19148005494086e-05	8.19148005494186e-05	8.19148005494276e-05	8.19148005494091e-05	8.19148005494201e-05	8.19148005494207e-05	8.19148005494175e-05	0.0279341857232365	8.19148005494162e-05	0.144119848070261	8.19148005494252e-05	8.19148005494302e-05	8.19148005494364e-05	8.19148005494119e-05	8.19148005494103e-05	0.063978258883296	8.19148005494225e-05	8.1914800549413e-05	8.1914800549463e-05	8.19148005494352e-05	8.19148005494161e-05	8.19148005494286e-05	8.19148005494271e-05	8.1914800549412e-05	8.19148005494113e-05	8.19148005494139e-05	8.19148005494106e-05	8.19148005494055e-05	8.19148005494338e-05	8.19148005494509e-05	8.19148005494078e-05	8.19148005494153e-05	8.1914800549416e-05	8.19148005494179e-05	0.174534606410179	8.19148005494878e-05	8.1914800549433e-05	8.19148005494494e-05	8.19148005494263e-05	8.19148005494821e-05	8.19148005494477e-05
6.31780684801694e-05	6.31780684801696e-05	6.31780684801684e-05	6.31780684801976e-05	0.0195573868881811	6.31780684801605e-05	0.0701023764690276	6.31780684801767e-05	6.31780684801949e-05	6.31780684801789e-05	0.050912896794363	6.31780684801673e-05	6.31780684801858e-05	0.00619328677568163	6.31780684801729e-05	6.31780684801885e-05	0.0977482971735598	6.3178068480166e-05	6.317806848018e-05	6.31780684801767e-05	6.31780684801651e-05	6.31780684801757e-05	6.31780684801541e-05	6.31780684801791e-05	6.31780684801607e-05	6.31780684801868e-05	6.3178068480183e-05	6.31780684801706e-05	6.31780684801771e-05	6.31780684801789e-05	6.31780684801603e-05	6.31780684801733e-05	6.31780684801659e-05	6.31780684801744e-05	6.31780684801854e-05	6.31780684801601e-05	6.31780684801916e-05	6.31780684801583e-05	6.31780684801658e-05	6.31780684801764e-05	6.31780684801626e-05	6.31780684801789e-05	6.31780684801557e-05	0.0642688045413608	6.31780684801678e-05	6.31780684802001e-05	6.31780684801897e-05	6.31780684802107e-05	6.3178068480157e-05	6.31780684801678e-05
6.4140104398783e-05	6.41401043987905e-05	0.223258660211726	0.0468021287310761	0.0371516607350752	6.41401043987894e-05	6.41401043987815e-05	6.41401043987821e-05	6.41401043987729e-05	6.41401043987693e-05	6.41401043988036e-05	6.41401043987757e-05	6.41401043987893e-05	6.41401043987877e-05	6.41401043988127e-05	6.4140104398764e-05	0.135455157392443	6.41401043987762e-05	6.41401043987649e-05	6.41401043987785e-05	6.41401043987895e-05	6.41401043987693e-05	6.4140104398777e-05	6.41401043987762e-05	6.41401043987722e-05	6.41401043987869e-05	6.41401043987875e-05	6.41401043987719e-05	6.4140104398772e-05	6.41401043987881e-05	6.41401043987784e-05	6.41401043987857e-05	6.41401043987673e-05	6.41401043988023e-05	6.41401043987717e-05	6.41401043987768e-05	6.41401043987846e-05	6.41401043987709e-05	6.41401043987755e-05	6.41401043987704e-05	6.41401043987817e-05	6.41401043988011e-05	6.41401043987738e-05	6.4140104398765e-05	6.41401043987892e-05	6.41401043987717e-05	6.41401043987905e-05	6.41401043988218e-05	6.41401043987771e-05	6.41401043987916e-05
5.54806531162391e-05	5.5480653116249e-05	5.54806531162401e-05	5.54806531162524e-05	0.0166061440146424	5.54806531162485e-05	0.126242454975707	0.0817224774865878	5.54806531162325e-05	5.54806531162581e-05	5.54806531162603e-05	5.54806531162511e-05	5.54806531162352e-05	5.54806531162621e-05	5.5480653116244e-05	5.54806531162365e-05	0.0994487699540711	5.54806531162404e-05	0.0734139965097101	5.54806531162362e-05	5.54806531162406e-05	5.54806531162374e-05	5.54806531162231e-05	5.54806531162354e-05	5.54806531162351e-05	5.54806531162325e-05	5.54806531162373e-05	5.54806531162427e-05	5.54806531162344e-05	5.54806531162328e-05	5.54806531162365e-05	5.54806531162514e-05	5.54806531162438e-05	5.54806531162363e-05	5.54806531162267e-05	5.54806531162362e-05	5.54806531162488e-05	5.54806531162365e-05	5.5480653116232e-05	5.548065311625e-05	5.54806531162387e-05	5.54806531162554e-05	5.5480653116231e-05	5.54806531162199e-05	5.54806531162431e-05	5.54806531162558e-05	0.00858898137262248	5.54806531162669e-05	5.54806531162509e-05	5.54806531162545e-05
1.90663383100066e-05	1.9066338309996e-05	1.90663383100021e-05	1.90663383100127e-05	1.9066338310009e-05	1.90663383100022e-05	1.90663383100124e-05	1.90663383100203e-05	1.90663383100238e-05	1.9066338310002e-05	0.00188555865287117	1.90663383100119e-05	1.90663383100031e-05	1.9066338310021e-05	1.90663383100147e-05	1.90663383100013e-05	1.9066338310016e-05	1.90663383100069e-05	1.90663383100103e-05	1.90663383100094e-05	1.90663383099891e-05	1.90663383100193e-05	1.90663383099968e-05	1.90663383100075e-05	1.90663383100108e-05	1.90663383100115e-05	1.90663383100093e-05	1.90663383100141e-05	1.90663383100144e-05	1.90663383099945e-05	1.90663383100073e-05	1.90663383100131e-05	1.90663383100097e-05	1.90663383100225e-05	1.90663383100026e-05	1.90663383100234e-05	1.90663383100219e-05	1.90663383100174e-05	1.90663383099942e-05	1.90663383100085e-05	1.90663383100029e-05	1.90663383100149e-05	1.90663383099971e-05	1.90663383099984e-05	1.90663383099908e-05	1.906633831001e-05	1.90663383100153e-05	1.90663383100418e-05	1.90663383099988e-05	1.90663383100178e-05
4.79083302036008e-05	4.79083302036063e-05	0.0567771344811625	4.79083302036202e-05	4.79083302036124e-05	4.7908330203611e-05	0.104481313170984	0.0402474752428776	4.7908330203616e-05	4.79083302036078e-05	4.79083302036047e-05	4.7908330203605e-05	4.79083302036131e-05	4.79083302036087e-05	4.7908330203616e-05	4.79083302036046e-05	4.79083302036059e-05	4.79083302036126e-05	4.79083302035896e-05	4.79083302036111e-05	0.0782286813246757	0.0667808001428986	4.79083302036092e-05	4.79083302036039e-05	4.79083302036114e-05	4.79083302036037e-05	4.79083302036065e-05	0.109619550769889	4.79083302036042e-05	4.79083302036168e-05	4.79083302036084e-05	4.79083302035952e-05	4.79083302036016e-05	4.79083302036045e-05	4.79083302036147e-05	4.79083302036027e-05	4.79083302036072e-05	4.79083302036079e-05	4.79083302036015e-05	4.79083302036028e-05	0.0175169420806065	4.79083302036149e-05	0.173981537827666	4.79083302036103e-05	4.79083302035918e-05	4.79083302036098e-05	4.79083302036084e-05	4.79083302036475e-05	4.79083302036101e-05	4.79083302036097e-05
4.68427678723334e-05	4.68427678723368e-05	4.68427678723275e-05	4.68427678723504e-05	4.68427678723187e-05	4.68427678723362e-05	4.68427678723383e-05	0.0340067824710042	4.68427678723429e-05	0.0997735533578782	4.68427678723459e-05	4.68427678723292e-05	4.68427678723501e-05	4.68427678723325e-05	4.68427678723387e-05	4.68427678723436e-05	0.167093419370022	4.68427678723553e-05	4.68427678723208e-05	4.68427678723308e-05	4.68427678723315e-05	4.68427678723301e-05	4.68427678723261e-05	4.68427678723473e-05	4.6842767872337e-05	4.68427678723505e-05	0.0729880251436585	4.68427678723365e-05	4.6842767872329e-05	4.68427678723331e-05	4.68427678723265e-05	4.68427678723455e-05	4.68427678723382e-05	4.68427678723433e-05	4.68427678723418e-05	4.68427678723327e-05	4.68427678723443e-05	4.68427678723327e-05	0.0316960962374216	4.68427678723393e-05	4.68427678723291e-05	4.68427678723398e-05	4.68427678723308e-05	4.68427678723188e-05	4.68427678723368e-05	4.68427678723266e-05	4.68427678723294e-05	4.68427678723573e-05	4.68427678723355e-05	4.68427678723436e-05
7.73992012974452e-05	7.73992012974467e-05	7.73992012974508e-05	7.73992012974364e-05	7.73992012974415e-05	7.73992012974362e-05	7.73992012974378e-05	7.73992012974443e-05	7.73992012974363e-05	0.12060860970424	7.73992012974362e-05	7.73992012974449e-05	7.73992012974527e-05	7.73992012974428e-05	7.73992012974499e-05	7.73992012974645e-05	7.73992012974618e-05	7.73992012974556e-05	7.73992012974441e-05	7.73992012974467e-05	7.73992012974325e-05	7.73992012974399e-05	7.73992012974392e-05	7.73992012974398e-05	7.73992012974429e-05	7.73992012974382e-05	7.73992012974403e-05	7.73992012974351e-05	7.73992012974367e-05	7.7399201297454e-05	7.73992012974574e-05	0.284828982473438	7.73992012974415e-05	7.73992012974356e-05	0.0248834151018281	7.73992012974432e-05	7.73992012974503e-05	0.0130129223658531	7.73992012974561e-05	7.73992012974444e-05	7.73992012974522e-05	7.73992012974336e-05	7.73992012974366e-05	7.73992012974297e-05	7.73992012974343e-05	7.73992012974476e-05	0.00978664810891932	7.73992012974422e-05	7.73992012974337e-05	7.73992012974757e-05
5.30356856878994e-05	5.30356856878955e-05	5.30356856878936e-05	5.30356856879036e-05	0.0207405521401454	5.3035685687906e-05	5.30356856878946e-05	5.30356856879027e-05	5.30356856879035e-05	5.30356856878951e-05	5.30356856879076e-05	5.30356856878904e-05	5.30356856879054e-05	5.30356856879122e-05	5.30356856879101e-05	5.30356856879055e-05	5.30356856878948e-05	5.30356856878899e-05	5.30356856878828e-05	5.30356856878307e-05	5.30356856878881e-05	5.3035685687893e-05	0.143807891125117	5.30356856879045e-05	0.0333191370108863	5.30356856878979e-05	5.30356856878962e-05	5.30356856879095e-05	5.30356856879059e-05	5.30356856878833e-05	5.30356856878962e-05	5.30356856879066e-05	5.30356856879053e-05	5.30356856879001e-05	5.30356856879151e-05	5.3035685687901e-05	5.30356856879128e-05	5.30356856879042e-05	5.30356856879065e-05	5.30356856878945e-05	5.30356856879027e-05	5.30356856879003e-05	5.30356856878938e-05	5.30356856878949e-05	5.30356856878733e-05	5.30356856879023e-05	5.30356856878905e-05	5.30356856879237e-05	5.30356856879074e-05	5.303568568791e-05
4.54527180014341e-05	4.54527180014353e-05	4.54527180014168e-05	4.54527180014373e-05	0.00514517768262162	4.54527180014286e-05	4.54527180014376e-05	4.54527180014317e-05	4.54527180014267e-05	4.54527180014357e-05	4.54527180014206e-05	4.5452718001422e-05	4.54527180014329e-05	4.54527180014184e-05	4.54527180014267e-05	4.54527180014343e-05	0.275886134591425	4.54527180014298e-05	4.54527180014191e-05	4.54527180014342e-05	4.54527180014186e-05	4.54527180014301e-05	0.246450527275081	4.54527180014168e-05	4.54527180014281e-05	4.54527180014247e-05	4.5452718001418e-05	4.54527180014294e-05	4.54527180014118e-05	4.54527180014345e-05	4.54527180014161e-05	4.54527180014296e-05	4.5452718001434e-05	4.54527180014176e-05	4.54527180014263e-05	4.54527180014313e-05	4.54527180014217e-05	4.54527180014317e-05	4.54527180014263e-05	4.54527180014309e-05	4.54527180014293e-05	4.54527180014177e-05	4.54527180014064e-05	4.54527180014148e-05	4.54527180014124e-05	4.54527180014238e-05	4.54527180014314e-05	4.54527180014502e-05	4.54527180014221e-05	4.54527180014221e-05
4.9894550776201e-05	4.98945507762028e-05	4.98945507761872e-05	4.98945507762013e-05	0.0268783605450754	4.98945507761984e-05	4.98945507762061e-05	4.9894550776183e-05	4.98945507762136e-05	4.98945507762102e-05	4.98945507762065e-05	4.98945507762001e-05	4.98945507761946e-05	4.98945507762016e-05	4.98945507761994e-05	4.98945507762032e-05	4.98945507762012e-05	4.98945507762164e-05	4.98945507761873e-05	4.98945507761981e-05	4.98945507761885e-05	0.0217749853167317	0.265446322075182	4.98945507761975e-05	4.98945507762074e-05	4.98945507762044e-05	4.98945507762021e-05	4.98945507762014e-05	4.98945507762067e-05	4.98945507761997e-05	4.9894550776206e-05	4.98945507762389e-05	4.9894550776208e-05	4.98945507761894e-05	4.98945507762065e-05	4.98945507762035e-05	4.98945507762062e-05	4.98945507762151e-05	4.98945507762012e-05	4.98945507761941e-05	0.0125069750871699	4.98945507762218e-05	4.98945507762075e-05	4.98945507761947e-05	4.98945507761868e-05	4.98945507762116e-05	4.98945507762154e-05	4.98945507762313e-05	4.98945507762033e-05	4.98945507762086e-05
5.4937939799796e-05	5.49379397998252e-05	5.49379397997862e-05	5.49379397998183e-05	0.112302700681968	5.49379397997967e-05	0.05131542780789	5.493793979982e-05	5.49379397998008e-05	5.49379397998113e-05	5.49379397998158e-05	5.4937939799807e-05	5.49379397998095e-05	5.49379397998087e-05	5.49379397998124e-05	0.0422452521786152	5.4937939799797e-05	5.4937939799813e-05	5.49379397997801e-05	5.49379397998037e-05	5.49379397998e-05	0.0312273946490902	0.0441707691139796	5.49379397998162e-05	5.49379397998026e-05	5.49379397997864e-05	5.49379397998108e-05	5.49379397997879e-05	5.49379397997976e-05	5.49379397998001e-05	5.49379397997926e-05	5.49379397998088e-05	5.49379397998025e-05	5.49379397998032e-05	5.49379397997876e-05	5.49379397998107e-05	5.49379397998083e-05	5.49379397998046e-05	5.49379397998069e-05	5.49379397998002e-05	0.076972036186501	5.49379397997965e-05	5.49379397998007e-05	5.49379397997954e-05	5.49379397998085e-05	5.49379397998245e-05	5.49379397998087e-05	5.49379397998428e-05	5.4937939799807e-05	0.00990551234007998
3.79743280733834e-05	3.7974328073396e-05	3.79743280733724e-05	3.79743280733896e-05	3.79743280733856e-05	3.79743280733726e-05	3.79743280733934e-05	3.79743280733974e-05	3.79743280733973e-05	3.79743280733867e-05	3.7974328073389e-05	3.79743280733727e-05	3.79743280733865e-05	3.79743280733932e-05	3.79743280733904e-05	3.79743280733854e-05	0.166807478016477	3.79743280734024e-05	3.79743280733616e-05	3.79743280733845e-05	3.79743280733768e-05	3.79743280733917e-05	0.104056806718138	3.79743280733862e-05	3.79743280733882e-05	3.79743280733765e-05	3.79743280733807e-05	3.79743280733847e-05	3.79743280733751e-05	3.79743280733863e-05	3.79743280733803e-05	3.79743280733946e-05	3.79743280734008e-05	3.7974328073393e-05	0.031834668963181	3.79743280733966e-05	3.79743280734031e-05	3.79743280733882e-05	3.79743280733762e-05	3.79743280733779e-05	3.79743280733879e-05	3.79743280733816e-05	0.0244247234597155	3.79743280733805e-05	3.7974328073356e-05	3.79743280733829e-05	3.79743280733896e-05	3.79743280734049e-05	3.79743280733931e-05	3.79743280733905e-05
1.43065730815318e-05	1.43065730815814e-05	0.0178855998199282	1.43065730815851e-05	1.43065730815943e-05	1.43065730815752e-05	1.43065730816002e-05	1.43065730815782e-05	1.43065730816027e-05	1.43065730815919e-05	1.43065730815927e-05	1.43065730815652e-05	1.43065730815817e-05	1.43065730815842e-05	1.43065730815752e-05	1.43065730815968e-05	1.43065730816054e-05	1.43065730815783e-05	1.43065730815826e-05	1.43065730815721e-05	1.43065730815846e-05	0.00408416498832672	1.43065730815409e-05	1.43065730815693e-05	1.43065730816038e-05	1.43065730815948e-05	1.43065730815669e-05	1.43065730815724e-05	1.4306573081569e-05	1.43065730815853e-05	1.43065730815901e-05	1.43065730815926e-05	1.43065730815647e-05	0.0139486801634159	1.43065730815667e-05	1.43065730815947e-05	1.43065730815815e-05	1.4306573081604e-05	1.4306573081561e-05	1.4306573081574e-05	1.43065730815745e-05	1.43065730815851e-05	1.43065730815838e-05	1.43065730815834e-05	0.00575554021499574	1.43065730815764e-05	1.43065730815906e-05	1.43065730816162e-05	1.43065730815782e-05	1.43065730815988e-05
1.26902362373749e-05	1.26902362374063e-05	1.2690236237416e-05	1.26902362373766e-05	1.26902362374219e-05	1.26902362374358e-05	1.2690236237416e-05	1.26902362374122e-05	1.2690236237425e-05	1.26902362374167e-05	1.26902362374451e-05	1.26902362374082e-05	1.26902362374101e-05	1.26902362374363e-05	1.2690236237446e-05	1.26902362374253e-05	1.26902362373971e-05	1.26902362374272e-05	1.26902362374269e-05	1.26902362374214e-05	1.26902362374191e-05	1.26902362373336e-05	1.2690236237383e-05	0.0022311467611204	1.26902362374195e-05	1.26902362374264e-05	1.26902362374156e-05	1.26902362374382e-05	1.26902362374112e-05	1.26902362374234e-05	1.26902362374273e-05	1.2690236237422e-05	1.26902362374177e-05	0.0350332512840394	1.26902362374027e-05	1.2690236237436e-05	1.26902362374177e-05	1.26902362374252e-05	1.26902362374215e-05	1.26902362374163e-05	1.26902362374185e-05	1.26902362374079e-05	1.26902362374082e-05	1.26902362374061e-05	1.26902362374104e-05	1.26902362374178e-05	1.2690236237437e-05	1.26902362374485e-05	1.26902362374161e-05	1.26902362374257e-05
6.06753798401359e-05	6.06753798401584e-05	6.0675379840132e-05	6.06753798401607e-05	6.06753798401213e-05	6.06753798401393e-05	6.0675379840146e-05	6.06753798401483e-05	6.0675379840143e-05	6.06753798401386e-05	6.06753798401479e-05	6.06753798401346e-05	6.06753798401249e-05	6.06753798401406e-05	6.06753798401498e-05	6.06753798401453e-05	0.299909662913841	6.06753798401447e-05	6.06753798401369e-05	6.06753798401427e-05	6.06753798401315e-05	6.06753798401222e-05	0.150339283118672	6.06753798401274e-05	6.06753798401247e-05	6.06753798401328e-05	6.06753798401228e-05	6.06753798401475e-05	6.0675379840137e-05	6.06753798401582e-05	6.06753798401454e-05	6.0675379840139e-05	6.06753798401536e-05	6.06753798401386e-05	6.06753798401458e-05	6.06753798401362e-05	6.06753798401515e-05	6.0675379840174e-05	6.06753798401398e-05	6.06753798401488e-05	6.06753798401376e-05	0.0321569856373703	0.456209364630141	6.06753798401164e-05	6.06753798401221e-05	6.06753798401358e-05	6.06753798401291e-05	6.06753798401678e-05	6.06753798401354e-05	6.06753798401495e-05
6.6678448149315e-05	6.6678448149215e-05	6.66784481492208e-05	6.66784481492492e-05	6.6678448149216e-05	6.66784481492218e-05	6.66784481492184e-05	6.66784481492165e-05	6.66784481492219e-05	6.66784481492264e-05	6.66784481492145e-05	6.6678448149223e-05	6.66784481492542e-05	6.66784481492157e-05	6.66784481492385e-05	6.66784481492348e-05	0.337148233337661	6.66784481492233e-05	6.66784481492178e-05	6.66784481492267e-05	6.66784481492156e-05	6.66784481492356e-05	0.119414448789212	0.146961419780559	6.6678448149223e-05	6.667844814922e-05	6.6678448149222e-05	6.66784481492276e-05	6.66784481492292e-05	6.66784481492282e-05	0.0805338613435157	6.66784481492153e-05	6.66784481492236e-05	6.6678448149213e-05	0.0809733230775778	6.66784481492277e-05	6.66784481492294e-05	6.66784481492504e-05	6.6678448149236e-05	6.66784481492385e-05	6.66784481492554e-05	6.66784481492197e-05	6.66784481492403e-05	6.66784481492114e-05	6.66784481492094e-05	6.66784481492228e-05	6.66784481492217e-05	6.66784481492591e-05	6.66784481492188e-05	0.0529328087593264
4.10257013718277e-05	4.10257013717988e-05	4.10257013718004e-05	4.10257013718136e-05	4.10257013718039e-05	4.10257013718041e-05	4.1025701371805e-05	4.10257013718288e-05	4.1025701371808e-05	4.1025701371796e-05	4.10257013718192e-05	4.10257013718054e-05	4.10257013717985e-05	4.10257013718022e-05	4.10257013718129e-05	4.10257013718086e-05	4.10257013718086e-05	4.10257013718106e-05	4.10257013717929e-05	4.10257013718059e-05	4.10257013718004e-05	4.10257013717955e-05	4.1025701371789e-05	4.1025701371804e-05	4.102570137181e-05	4.10257013718169e-05	4.10257013718286e-05	4.10257013718009e-05	4.10257013717993e-05	4.10257013718127e-05	4.10257013718021e-05	4.1025701371793e-05	4.10257013718057e-05	4.10257013718166e-05	4.10257013718001e-05	4.10257013718046e-05	4.10257013718156e-05	4.10257013718033e-05	4.10257013718053e-05	4.10257013718011e-05	4.10257013717943e-05	4.10257013717985e-05	4.10257013717989e-05	4.10257013717932e-05	4.10257013717932e-05	4.10257013718014e-05	4.10257013718047e-05	4.10257013718303e-05	4.10257013717923e-05	4.10257013718056e-05
0.000174263415841114	0.000174263415841118	0.000174263415841117	0.000174263415841118	0.000174263415841114	0.000174263415841116	0.000174263415841117	0.000174263415841116	0.000174263415841117	0.000174263415841117	0.000174263415841118	0.000174263415841121	0.00017426341584112	0.000174263415841114	0.000174263415841117	0.000174263415841117	0.000174263415841119	0.000174263415841116	0.000174263415841119	0.000174263415841115	0.000174263415841115	0.000174263415841118	0.0340425263256215	0.000174263415841114	0.000174263415841118	0.000174263415841124	0.000174263415841118	0.000174263415841118	0.000174263415841116	0.000174263415841123	0.000174263415841117	0.000174263415841121	0.000174263415841114	0.0396290939649374	0.000174263415841113	0.000174263415841116	0.000174263415841122	0.00017426341584111	0.000174263415841114	0.00017426341584112	0.000174263415841117	0.000174263415841115	0.000174263415841115	0.000174263415841116	0.000174263415841117	0.00017426341584112	0.000174263415841119	0.000174263415841113	0.000174263415841119	0.000174263415841117
4.91665561067876e-05	0.516082932869871	0.0377983306877721	4.91665561068069e-05	0.0547758769616627	4.91665561067975e-05	4.91665561067932e-05	4.91665561067937e-05	4.91665561068061e-05	4.91665561068015e-05	4.91665561067954e-05	4.91665561067964e-05	4.91665561067977e-05	4.91665561067936e-05	4.91665561067947e-05	4.91665561067998e-05	4.91665561067899e-05	4.91665561067956e-05	0.172241207069573	4.91665561067925e-05	4.9166556106786e-05	4.91665561068274e-05	4.91665561067826e-05	4.91665561067944e-05	4.9166556106787e-05	4.91665561067869e-05	4.91665561067881e-05	4.91665561068056e-05	4.91665561067941e-05	4.91665561067979e-05	4.91665561068013e-05	4.91665561068013e-05	4.91665561067999e-05	4.91665561067943e-05	4.9166556106785e-05	4.91665561067906e-05	4.91665561067842e-05	4.91665561067922e-05	4.91665561068136e-05	4.91665561067956e-05	4.91665561067891e-05	4.9166556106794e-05	4.91665561067837e-05	4.9166556106781e-05	4.91665561067909e-05	4.91665561068152e-05	4.91665561068065e-05	4.91665561068134e-05	4.91665561068072e-05	4.91665561068119e-05
6.46321936098577e-05	6.46321936098564e-05	0.0647572019596839	6.46321936098619e-05	0.00694663591818654	6.46321936098384e-05	6.46321936098585e-05	6.46321936098513e-05	6.46321936098523e-05	6.4632193609852e-05	6.46321936098577e-05	6.46321936098519e-05	6.46321936098438e-05	6.46321936098416e-05	6.46321936098466e-05	6.46321936098452e-05	6.46321936098444e-05	6.46321936098655e-05	6.46321936098472e-05	6.46321936098708e-05	6.46321936098356e-05	6.46321936098362e-05	6.46321936098444e-05	0.0141103797239457	6.46321936098442e-05	6.46321936098598e-05	6.46321936098484e-05	6.46321936098629e-05	6.46321936098392e-05	6.46321936098593e-05	6.46321936098611e-05	6.46321936098481e-05	6.46321936098536e-05	6.46321936098526e-05	6.46321936098452e-05	6.46321936098527e-05	6.46321936098594e-05	6.46321936098551e-05	6.46321936098428e-05	6.46321936098553e-05	6.46321936098442e-05	6.4632193609848e-05	6.46321936098421e-05	6.46321936098444e-05	6.46321936098395e-05	0.751919485487018	6.46321936098526e-05	6.46321936098705e-05	6.46321936098501e-05	6.46321936098624e-05
5.32031571770986e-05	5.32031571770842e-05	5.32031571770656e-05	5.32031571770988e-05	5.32031571770699e-05	5.32031571770862e-05	5.32031571770861e-05	5.32031571771001e-05	5.32031571770951e-05	5.32031571770887e-05	5.32031571771017e-05	5.32031571770783e-05	5.32031571770895e-05	5.32031571770905e-05	5.32031571770947e-05	5.32031571771063e-05	0.310209796055576	5.32031571770973e-05	5.32031571770829e-05	5.32031571770772e-05	5.32031571770861e-05	5.32031571770824e-05	5.32031571770829e-05	5.32031571770601e-05	0.0169783984059444	5.32031571770983e-05	5.32031571770847e-05	5.32031571770989e-05	5.32031571770942e-05	5.3203157177088e-05	5.32031571770848e-05	5.32031571770796e-05	5.32031571770932e-05	5.32031571770843e-05	0.351537271286005	5.32031571770838e-05	5.32031571771042e-05	5.32031571770906e-05	5.32031571770939e-05	0.0720010951291635	5.32031571771385e-05	5.32031571770916e-05	0.162789017951654	5.32031571770778e-05	5.32031571770818e-05	5.32031571770884e-05	5.32031571770983e-05	5.32031571771356e-05	5.32031571770922e-05	5.32031571770861e-05
6.36554517929657e-05	6.36554517929401e-05	6.36554517929864e-05	6.36554517929592e-05	6.36554517929557e-05	6.36554517929518e-05	6.36554517929469e-05	6.36554517929435e-05	6.36554517929529e-05	6.36554517929532e-05	6.36554517929436e-05	6.36554517929463e-05	6.36554517929496e-05	6.36554517929508e-05	6.36554517929604e-05	6.36554517929586e-05	6.36554517929407e-05	6.36554517929634e-05	6.36554517929389e-05	6.3655451792945e-05	6.36554517929533e-05	6.36554517929556e-05	6.36554517929459e-05	6.36554517929469e-05	6.36554517929633e-05	6.36554517929458e-05	6.36554517929425e-05	6.36554517929472e-05	6.36554517929546e-05	6.36554517929641e-05	6.36554517929635e-05	6.36554517929499e-05	6.36554517929376e-05	6.36554517929398e-05	6.36554517929594e-05	6.36554517929508e-05	6.36554517929418e-05	6.36554517929459e-05	6.36554517929372e-05	6.36554517929524e-05	6.36554517929443e-05	6.36554517929486e-05	6.36554517929338e-05	0.0686478413278186	6.36554517929557e-05	6.36554517929588e-05	6.36554517929471e-05	6.36554517929557e-05	6.3655451792952e-05	6.3655451792967e-05
5.49379397997918e-05	5.49379397998119e-05	5.49379397998002e-05	5.49379397998059e-05	0.0314992579404851	5.49379397998126e-05	5.49379397998217e-05	5.49379397998029e-05	5.49379397998006e-05	5.49379397997982e-05	5.49379397998119e-05	5.49379397998079e-05	5.49379397997974e-05	5.49379397998018e-05	5.49379397998032e-05	5.4937939799791e-05	5.49379397998025e-05	5.49379397998054e-05	5.4937939799793e-05	0.265688698047426	5.49379397997926e-05	5.49379397997924e-05	5.49379397997854e-05	5.49379397998078e-05	0.0126747145708853	5.49379397998097e-05	5.49379397997957e-05	5.49379397998024e-05	5.49379397997976e-05	0.0654303320642508	5.49379397997965e-05	5.49379397997954e-05	5.49379397997926e-05	5.49379397997915e-05	5.49379397998025e-05	5.49379397998163e-05	5.49379397997766e-05	5.49379397998091e-05	5.49379397997904e-05	5.49379397997921e-05	5.4937939799797e-05	5.49379397997909e-05	5.49379397998135e-05	0.0653275650548421	5.49379397997885e-05	5.49379397997982e-05	5.49379397998088e-05	5.49379397998158e-05	5.49379397997956e-05	5.49379397998226e-05
4.64553011821552e-05	4.6455301182159e-05	4.64553011821538e-05	4.64553011821768e-05	0.0585935422515494	4.64553011821696e-05	4.64553011821726e-05	4.64553011821631e-05	4.64553011821554e-05	4.64553011821712e-05	4.6455301182155e-05	4.6455301182164e-05	4.64553011821637e-05	4.64553011821542e-05	4.64553011821601e-05	4.64553011821718e-05	4.64553011821694e-05	4.6455301182175e-05	4.6455301182145e-05	4.64553011821658e-05	4.64553011821507e-05	4.64553011821944e-05	4.64553011821647e-05	4.64553011821618e-05	4.64553011821661e-05	4.64553011821647e-05	4.64553011821549e-05	4.64553011821731e-05	4.64553011821685e-05	4.64553011821651e-05	4.6455301182151e-05	4.6455301182163e-05	4.64553011821795e-05	4.64553011821716e-05	4.64553011821596e-05	4.64553011821685e-05	4.64553011821697e-05	0.677163945216055	4.64553011821547e-05	4.64553011821738e-05	4.64553011821654e-05	4.64553011821728e-05	0.191268798648119	0.030472229555112	4.64553011821705e-05	4.64553011821716e-05	4.64553011821777e-05	4.64553011821778e-05	4.64553011821749e-05	4.64553011821667e-05
0.0939835095970206	4.58235740456914e-05	0.0162097296466173	4.58235740457119e-05	0.0628859186269078	4.58235740457137e-05	4.58235740457166e-05	4.58235740457109e-05	4.58235740457061e-05	4.58235740457031e-05	4.5823574045718e-05	4.58235740457097e-05	4.58235740457168e-05	4.58235740457115e-05	4.58235740457002e-05	4.58235740457062e-05	4.58235740457161e-05	4.58235740457145e-05	4.58235740457037e-05	4.58235740457287e-05	4.58235740457164e-05	4.58235740457345e-05	4.58235740456919e-05	4.58235740456994e-05	4.58235740457119e-05	4.58235740457097e-05	4.58235740457106e-05	4.58235740457059e-05	4.58235740457104e-05	4.58235740457071e-05	4.58235740457186e-05	4.58235740457264e-05	4.5823574045708e-05	4.58235740457153e-05	4.58235740457208e-05	4.58235740457194e-05	4.58235740457129e-05	0.076557846956761	4.5823574045715e-05	4.58235740457064e-05	4.58235740457189e-05	4.58235740457106e-05	4.58235740457109e-05	4.58235740456979e-05	4.58235740456987e-05	0.410070542291871	4.58235740457221e-05	4.58235740457376e-05	4.58235740456945e-05	4.58235740456897e-05
4.24736008812511e-05	4.24736008812607e-05	4.24736008812533e-05	4.24736008812809e-05	4.24736008812496e-05	4.24736008812648e-05	4.24736008812622e-05	4.24736008812731e-05	4.24736008812682e-05	4.24736008812672e-05	4.24736008812778e-05	4.24736008812524e-05	0.0988067310182509	4.24736008812771e-05	4.24736008812796e-05	4.24736008812723e-05	4.24736008812586e-05	4.24736008812622e-05	4.24736008812359e-05	4.24736008812656e-05	4.24736008812537e-05	4.24736008812725e-05	4.24736008812526e-05	4.24736008812594e-05	4.24736008812517e-05	4.24736008812614e-05	4.24736008812485e-05	4.24736008812579e-05	4.24736008812524e-05	4.24736008812564e-05	4.24736008812384e-05	4.24736008812601e-05	4.24736008812706e-05	4.24736008812632e-05	4.24736008812689e-05	4.2473600881262e-05	4.24736008812582e-05	4.24736008812721e-05	4.2473600881248e-05	4.24736008812674e-05	4.24736008812604e-05	4.24736008812482e-05	4.24736008812347e-05	0.17954372916771	4.24736008812453e-05	4.24736008812726e-05	4.24736008812675e-05	4.24736008812905e-05	4.24736008812571e-05	4.24736008812638e-05
0.122131810027404	6.4632193609874e-05	6.4632193609859e-05	6.46321936098778e-05	6.46321936098656e-05	6.46321936098606e-05	6.46321936098556e-05	6.46321936098652e-05	6.46321936098666e-05	6.46321936098615e-05	6.46321936098546e-05	6.46321936098425e-05	6.46321936098426e-05	6.46321936098516e-05	6.46321936098563e-05	6.46321936098535e-05	6.46321936098559e-05	6.46321936098849e-05	6.46321936098481e-05	6.46321936098635e-05	6.46321936098547e-05	0.0343878571809609	6.46321936098563e-05	6.46321936098668e-05	6.46321936098565e-05	6.46321936098643e-05	6.46321936098483e-05	6.46321936098526e-05	6.46321936098675e-05	6.46321936098519e-05	6.46321936098592e-05	6.46321936098709e-05	6.46321936098544e-05	6.46321936098547e-05	6.46321936098805e-05	6.46321936098521e-05	6.46321936098801e-05	6.46321936098575e-05	6.46321936098584e-05	6.46321936098711e-05	6.46321936098659e-05	6.46321936098478e-05	0.537040482831197	6.46321936098325e-05	6.46321936098564e-05	6.46321936098601e-05	6.46321936098713e-05	6.46321936098851e-05	6.46321936098572e-05	6.46321936098728e-05
0.0518020788368171	7.17925916394112e-05	0.0717699908321316	7.17925916393696e-05	0.0221085188083044	7.17925916393918e-05	7.17925916393809e-05	0.0222360303104533	7.17925916393856e-05	7.17925916393781e-05	7.17925916393792e-05	7.17925916393845e-05	7.17925916393799e-05	7.17925916393822e-05	7.17925916393791e-05	7.17925916393791e-05	0.277628313565212	7.17925916393734e-05	7.17925916393817e-05	7.17925916393985e-05	7.17925916393773e-05	7.17925916393998e-05	7.17925916393748e-05	7.1792591639416e-05	0.00604010503190765	7.17925916393974e-05	7.17925916393706e-05	0.0281806245626927	7.17925916394081e-05	7.17925916393741e-05	7.17925916393708e-05	7.17925916393877e-05	7.17925916393792e-05	7.17925916393859e-05	0.289257476254684	7.17925916394094e-05	7.17925916394027e-05	7.17925916394037e-05	7.17925916393879e-05	7.17925916393844e-05	7.17925916394068e-05	7.17925916393734e-05	0.200877715757953	7.17925916393849e-05	7.17925916393677e-05	7.17925916393747e-05	7.17925916393749e-05	7.17925916394169e-05	7.17925916393994e-05	7.17925916394057e-05
0.000101080771323105	0.000101080771323113	0.000101080771323105	0.000101080771323129	0.257515441958252	0.000101080771323105	0.000101080771323105	0.000101080771323105	0.000101080771323108	0.00010108077132311	0.00010108077132311	0.000101080771323107	0.000101080771323106	0.000101080771323104	0.000101080771323103	0.000101080771323102	0.0388572193934216	0.00010108077132313	0.000101080771323101	0.000101080771323104	0.00010108077132311	0.000101080771323135	0.000101080771323095	0.000101080771323101	0.0937095341027216	0.000101080771323109	0.000101080771323108	0.000101080771323146	0.000101080771323099	0.000101080771323104	0.000101080771323112	0.000101080771323105	0.000101080771323115	0.000101080771323099	0.000101080771323109	0.000101080771323105	0.000101080771323092	0.000101080771323083	0.000101080771323096	0.000101080771323104	0.000101080771323106	0.000101080771323101	0.000101080771323117	0.000101080771323107	0.000101080771323104	0.000101080771323118	0.000101080771323104	0.000101080771323104	0.000101080771323101	0.000101080771323099
5.23762118771779e-05	5.23762118771984e-05	5.23762118771879e-05	5.23762118772106e-05	0.0609092050680099	0.0209068382526856	5.23762118772212e-05	5.23762118772162e-05	5.23762118771945e-05	5.23762118771984e-05	5.23762118772118e-05	5.23762118771975e-05	5.23762118772032e-05	5.23762118771916e-05	5.23762118772071e-05	5.23762118771928e-05	0.0159385302188047	5.23762118772146e-05	5.23762118771767e-05	5.23762118771842e-05	5.23762118771853e-05	0.179349924912148	5.23762118771388e-05	5.2376211877191e-05	5.23762118771881e-05	5.23762118772003e-05	5.23762118771753e-05	5.23762118772096e-05	5.2376211877203e-05	5.23762118771913e-05	5.23762118771915e-05	5.23762118771876e-05	5.23762118771965e-05	5.23762118772155e-05	5.23762118771918e-05	5.23762118772154e-05	5.23762118771984e-05	5.23762118772038e-05	5.23762118771836e-05	0.0188991656111748	5.23762118771918e-05	0.031371028341531	5.23762118771949e-05	0.0216405821855351	0.0121907166016124	5.23762118771875e-05	5.2376211877208e-05	5.23762118772261e-05	5.23762118771945e-05	5.23762118772163e-05
7.14879789859288e-05	7.14879789859161e-05	0.277282458987432	7.14879789859452e-05	0.0433754974576714	7.14879789859039e-05	7.14879789859138e-05	7.1487978985921e-05	7.1487978985918e-05	7.14879789859337e-05	7.14879789859255e-05	7.14879789859119e-05	7.14879789859155e-05	7.14879789859223e-05	7.14879789859251e-05	7.14879789859229e-05	7.14879789859173e-05	7.14879789859302e-05	7.14879789859262e-05	7.14879789859281e-05	7.14879789859095e-05	7.14879789859164e-05	7.14879789858952e-05	7.14879789859209e-05	7.14879789859179e-05	7.14879789859132e-05	0.00966637669573369	7.14879789859166e-05	7.14879789859194e-05	7.14879789859186e-05	7.14879789859241e-05	7.14879789859278e-05	7.14879789859312e-05	7.14879789859075e-05	0.0599425085852255	7.14879789859264e-05	7.14879789859313e-05	7.14879789859272e-05	7.14879789859405e-05	7.14879789859295e-05	7.1487978985904e-05	7.14879789859136e-05	0.196802100201163	7.14879789859076e-05	7.14879789859069e-05	7.14879789859399e-05	7.14879789859304e-05	7.14879789859568e-05	7.14879789859278e-05	7.14879789859289e-05
6.00268726948587e-05	6.00268726948671e-05	6.00268726948936e-05	6.00268726948781e-05	0.0386067706264806	6.00268726948748e-05	6.00268726948809e-05	6.00268726948664e-05	6.00268726948676e-05	6.00268726948773e-05	6.00268726948711e-05	6.00268726948632e-05	6.00268726948796e-05	6.00268726948692e-05	6.00268726948944e-05	6.00268726948767e-05	6.00268726948694e-05	6.00268726948717e-05	6.00268726948539e-05	6.0026872694864e-05	6.00268726948781e-05	6.00268726948959e-05	6.0026872694856e-05	6.00268726948699e-05	6.00268726948708e-05	6.0026872694875e-05	6.00268726948628e-05	6.0026872694874e-05	6.00268726948759e-05	6.00268726948687e-05	6.00268726948671e-05	6.00268726948744e-05	6.00268726948644e-05	6.00268726948767e-05	6.00268726948618e-05	6.00268726948727e-05	6.00268726948661e-05	0.0896763787110645	6.00268726948683e-05	6.00268726948735e-05	6.00268726948624e-05	6.00268726948668e-05	6.00268726948646e-05	6.00268726948552e-05	6.00268726948411e-05	0.321905220813585	6.00268726948686e-05	6.00268726948913e-05	6.00268726948637e-05	6.00268726948737e-05
3.72193460091363e-05	3.72193460091413e-05	3.72193460091457e-05	3.72193460091501e-05	0.0182194278999373	3.72193460091387e-05	3.72193460091479e-05	3.72193460091558e-05	3.72193460091515e-05	3.72193460091513e-05	3.72193460091543e-05	3.72193460091582e-05	3.72193460091304e-05	3.72193460091491e-05	3.72193460091559e-05	3.72193460091429e-05	3.72193460091485e-05	3.7219346009155e-05	0.14615226237333	3.72193460091563e-05	3.72193460091318e-05	3.72193460091494e-05	3.72193460091361e-05	3.72193460091554e-05	3.72193460091313e-05	3.72193460091453e-05	3.72193460091401e-05	0.0217754101378013	3.72193460091409e-05	3.72193460091406e-05	3.72193460091431e-05	3.72193460091599e-05	3.72193460091511e-05	3.72193460091356e-05	3.72193460091422e-05	3.72193460091525e-05	3.72193460091494e-05	3.72193460091495e-05	3.72193460091322e-05	3.72193460091525e-05	3.72193460091413e-05	3.72193460091522e-05	3.72193460091392e-05	3.72193460091373e-05	3.72193460091289e-05	0.05250608485156	0.0602082717791462	3.7219346009163e-05	3.72193460091333e-05	3.72193460091866e-05
3.1393906766021e-05	3.13939067660121e-05	3.13939067660108e-05	3.13939067660332e-05	0.021540669777085	3.13939067660301e-05	3.13939067661109e-05	3.1393906766029e-05	3.13939067660303e-05	3.13939067660263e-05	3.13939067660282e-05	3.1393906766024e-05	3.13939067659891e-05	3.1393906766029e-05	3.13939067660161e-05	3.13939067660356e-05	3.13939067660278e-05	3.13939067660359e-05	0.0800322445027426	3.13939067660204e-05	3.13939067660178e-05	3.1393906766015e-05	3.13939067660169e-05	3.13939067660405e-05	3.1393906766031e-05	3.1393906766e-05	3.13939067660243e-05	0.075031850097202	3.13939067660246e-05	3.13939067660199e-05	3.13939067660197e-05	3.13939067660116e-05	3.13939067660363e-05	3.13939067660269e-05	3.13939067660162e-05	3.13939067660366e-05	3.13939067660234e-05	3.13939067660254e-05	3.13939067660394e-05	3.13939067660121e-05	3.13939067660368e-05	3.1393906766026e-05	3.13939067660247e-05	3.13939067660301e-05	0.0369511379449688	3.13939067660186e-05	3.13939067660733e-05	3.1393906766043e-05	3.13939067660394e-05	3.13939067660321e-05
4.01459190768037e-05	4.01459190768132e-05	4.01459190768016e-05	4.01459190768248e-05	0.19842013823006	4.01459190768174e-05	4.01459190768205e-05	4.01459190768098e-05	4.01459190768253e-05	4.01459190768215e-05	4.0145919076826e-05	4.01459190768175e-05	4.01459190768163e-05	4.01459190768258e-05	4.01459190768257e-05	4.01459190768271e-05	4.01459190768127e-05	4.01459190768095e-05	4.01459190768187e-05	4.01459190768091e-05	4.01459190767976e-05	4.01459190768138e-05	4.01459190768072e-05	4.01459190768096e-05	0.0497315850627674	4.01459190768464e-05	4.01459190768218e-05	4.01459190768143e-05	4.01459190768069e-05	4.01459190768045e-05	4.01459190768197e-05	0.0642115945559739	4.01459190768215e-05	4.01459190768082e-05	4.01459190768144e-05	4.01459190768115e-05	4.01459190768149e-05	4.0145919076808e-05	4.01459190768018e-05	4.01459190768215e-05	4.01459190768227e-05	4.01459190768052e-05	4.01459190767981e-05	4.01459190768053e-05	0.174131498817665	4.01459190768165e-05	0.0488020681965929	4.01459190768308e-05	0.0394204658488002	4.01459190768182e-05
4.46102986809977e-05	4.4610298681001e-05	4.46102986809964e-05	4.46102986810107e-05	4.46102986808843e-05	4.46102986809897e-05	4.46102986810014e-05	4.46102986810014e-05	4.46102986810062e-05	4.46102986809918e-05	4.46102986809951e-05	4.46102986810027e-05	0.0557408414984269	4.46102986810073e-05	4.46102986809969e-05	4.46102986809913e-05	4.46102986810146e-05	4.46102986809998e-05	4.46102986809889e-05	4.46102986809845e-05	4.46102986809865e-05	4.46102986809919e-05	4.46102986809797e-05	4.46102986810098e-05	0.00526577848003778	4.46102986810024e-05	4.4610298680987e-05	4.46102986809909e-05	4.46102986809952e-05	4.46102986809827e-05	4.46102986809854e-05	4.46102986809878e-05	4.4610298680989e-05	4.46102986810035e-05	4.46102986810038e-05	4.46102986809933e-05	4.4610298680997e-05	4.46102986809973e-05	4.46102986809878e-05	0.105807192833155	4.46102986809906e-05	4.4610298680992e-05	4.46102986809795e-05	4.46102986809928e-05	0.0970402467351041	4.46102986809878e-05	4.46102986810163e-05	4.46102986810174e-05	4.46102986809903e-05	4.46102986809959e-05
4.90234990177966e-05	4.90234990177839e-05	0.0208440435257464	4.90234990177845e-05	0.0500290975874884	4.9023499017782e-05	4.90234990177816e-05	4.90234990177879e-05	4.9023499017782e-05	4.90234990178256e-05	4.90234990177796e-05	4.90234990177693e-05	4.90234990177888e-05	4.90234990177687e-05	4.90234990177796e-05	4.90234990177828e-05	0.0416408981471204	4.90234990177785e-05	4.90234990177767e-05	4.90234990177742e-05	4.90234990177889e-05	4.90234990177666e-05	4.90234990177664e-05	4.90234990177759e-05	4.90234990177617e-05	4.90234990177851e-05	4.90234990177845e-05	4.90234990177862e-05	4.90234990177788e-05	4.90234990177667e-05	4.90234990177716e-05	4.90234990177654e-05	4.90234990177763e-05	4.90234990177664e-05	4.902349901778e-05	4.9023499017765e-05	4.90234990177667e-05	0.0165700009558309	4.90234990177712e-05	4.90234990177584e-05	4.90234990177921e-05	4.90234990177802e-05	4.9023499017773e-05	4.90234990178312e-05	0.146099457997655	4.90234990177679e-05	4.90234990177932e-05	4.90234990178067e-05	4.90234990177734e-05	4.9023499017786e-05
4.52087976147546e-05	4.5208797614747e-05	4.52087976147628e-05	4.52087976147538e-05	4.52087976147408e-05	4.52087976147552e-05	4.52087976147488e-05	4.52087976147501e-05	4.5208797614771e-05	4.52087976147409e-05	4.52087976147514e-05	4.52087976147439e-05	4.52087976147406e-05	4.52087976147562e-05	4.52087976147535e-05	4.52087976147563e-05	4.5208797614751e-05	4.52087976147532e-05	4.52087976147495e-05	4.52087976147515e-05	4.52087976147553e-05	4.5208797614742e-05	4.52087976147423e-05	4.52087976147666e-05	4.52087976147453e-05	4.52087976147531e-05	4.52087976147544e-05	4.52087976147508e-05	4.52087976147549e-05	4.52087976147517e-05	4.520879761476e-05	4.52087976147511e-05	4.52087976147467e-05	4.52087976147478e-05	4.52087976147602e-05	4.52087976147539e-05	4.52087976147621e-05	4.52087976147347e-05	4.52087976147392e-05	4.52087976147441e-05	4.52087976147483e-05	4.52087976147574e-05	4.52087976147451e-05	4.52087976147388e-05	4.52087976147413e-05	0.573038364988181	4.52087976147626e-05	4.52087976147718e-05	4.52087976147545e-05	4.52087976147474e-05
5.20525871558278e-05	5.20525871557989e-05	0.225615502134862	5.20525871557909e-05	5.20525871557839e-05	5.20525871557996e-05	5.20525871557996e-05	5.20525871557903e-05	5.20525871557939e-05	5.20525871557903e-05	5.20525871558097e-05	5.20525871557941e-05	0.042365651992267	5.20525871557996e-05	5.20525871557958e-05	5.20525871557992e-05	5.20525871558031e-05	5.20525871558057e-05	5.20525871557825e-05	0.307120663440059	0.0325247437600942	5.20525871557932e-05	5.2052587155798e-05	5.20525871557929e-05	5.20525871558039e-05	5.20525871557908e-05	5.20525871557882e-05	5.20525871557955e-05	5.20525871558053e-05	5.20525871557954e-05	5.2052587155791e-05	5.20525871558021e-05	5.20525871557947e-05	5.20525871557894e-05	5.20525871558042e-05	5.20525871557978e-05	5.20525871558036e-05	5.20525871558002e-05	5.20525871557913e-05	5.20525871558028e-05	5.20525871557987e-05	5.2052587155794e-05	5.20525871557994e-05	0.0578253411332556	5.20525871558026e-05	5.20525871557919e-05	5.20525871558184e-05	5.20525871558043e-05	5.20525871557969e-05	5.20525871558026e-05
1.63947482007748e-05	1.63947482007531e-05	1.63947482007521e-05	1.6394748200781e-05	1.63947482007356e-05	1.63947482007684e-05	1.6394748200772e-05	1.63947482007747e-05	1.63947482007666e-05	1.63947482006614e-05	1.63947482007715e-05	1.63947482007681e-05	1.63947482007603e-05	1.63947482007823e-05	1.63947482007675e-05	1.63947482007124e-05	1.63947482007617e-05	1.63947482007769e-05	1.63947482007538e-05	1.63947482007761e-05	1.63947482007746e-05	1.63947482007743e-05	1.6394748200784e-05	1.63947482007723e-05	1.63947482007717e-05	1.6394748200765e-05	1.63947482007862e-05	1.63947482007764e-05	1.63947482007801e-05	1.63947482007709e-05	1.63947482007566e-05	1.63947482007692e-05	1.63947482007694e-05	1.63947482007716e-05	1.63947482007758e-05	1.63947482007605e-05	1.63947482007913e-05	1.63947482007668e-05	1.63947482007631e-05	1.63947482007628e-05	1.63947482007645e-05	1.63947482007716e-05	1.6394748200756e-05	0.00993194875267289	1.63947482007582e-05	1.63947482007783e-05	1.63947482007929e-05	1.63947482007925e-05	1.63947482007709e-05	1.63947482007671e-05
7.63470330596279e-05	7.63470330596492e-05	7.63470330596384e-05	7.63470330596418e-05	7.63470330596291e-05	7.63470330596355e-05	7.63470330596393e-05	7.63470330596387e-05	7.63470330596527e-05	7.63470330596725e-05	7.63470330596498e-05	7.63470330596331e-05	7.63470330596444e-05	7.63470330596347e-05	7.6347033059644e-05	7.63470330596649e-05	0.0873642094652693	7.63470330596498e-05	7.6347033059657e-05	7.63470330596507e-05	7.63470330596391e-05	7.63470330596519e-05	0.0200683720651804	7.63470330596357e-05	7.63470330596235e-05	7.63470330596342e-05	7.63470330596355e-05	7.63470330596368e-05	7.63470330596468e-05	7.63470330596316e-05	7.63470330596439e-05	7.63470330596683e-05	7.6347033059641e-05	7.63470330596415e-05	7.63470330596332e-05	7.63470330596315e-05	7.63470330596291e-05	7.63470330596335e-05	7.63470330596457e-05	7.63470330596354e-05	7.63470330596428e-05	7.63470330596337e-05	0.0713971078118452	7.63470330596267e-05	7.63470330596271e-05	7.63470330596323e-05	7.63470330596376e-05	7.63470330596501e-05	7.63470330596426e-05	7.63470330596691e-05
9.4292455668309e-05	9.4292455668313e-05	0.0358771201655642	9.42924556683091e-05	9.42924556683163e-05	9.42924556683096e-05	9.42924556683084e-05	9.42924556683047e-05	9.42924556683099e-05	9.42924556683462e-05	9.42924556683106e-05	9.42924556683102e-05	9.42924556683154e-05	9.42924556683108e-05	9.429245566832e-05	9.42924556683278e-05	9.42924556683015e-05	9.42924556683136e-05	9.42924556683127e-05	9.42924556683134e-05	9.42924556683053e-05	9.4292455668303e-05	9.4292455668318e-05	9.42924556683066e-05	9.42924556683122e-05	9.42924556683118e-05	9.42924556683079e-05	9.42924556683077e-05	9.42924556683068e-05	9.4292455668313e-05	9.42924556683134e-05	9.42924556683168e-05	9.42924556683186e-05	9.42924556683143e-05	9.42924556683017e-05	9.42924556683105e-05	9.42924556683188e-05	9.42924556683092e-05	9.42924556683096e-05	9.42924556683165e-05	9.42924556683218e-05	9.42924556683077e-05	9.42924556683122e-05	9.4292455668306e-05	9.4292455668315e-05	9.42924556683482e-05	9.42924556683211e-05	9.42924556683101e-05	9.42924556683285e-05	9.42924556683084e-05
5.8363415263094e-05	5.83634152630986e-05	5.83634152630949e-05	5.8363415263099e-05	5.83634152630949e-05	5.83634152631039e-05	5.8363415263105e-05	5.83634152631119e-05	5.83634152631121e-05	5.83634152630843e-05	5.83634152630906e-05	5.8363415263087e-05	5.83634152630824e-05	5.83634152631005e-05	5.83634152630977e-05	5.8363415263108e-05	5.83634152631142e-05	5.836341526311e-05	5.83634152630701e-05	0.0824058406410487	5.83634152630982e-05	5.83634152631197e-05	5.8363415263082e-05	5.83634152631023e-05	5.83634152630997e-05	5.83634152631001e-05	5.83634152630982e-05	5.83634152631043e-05	5.83634152630953e-05	5.83634152630935e-05	5.83634152631022e-05	5.83634152631001e-05	5.83634152631009e-05	5.83634152630974e-05	0.201217193375687	5.83634152630892e-05	5.83634152630995e-05	5.83634152631183e-05	0.445805151226986	5.83634152630866e-05	5.83634152630895e-05	5.83634152631058e-05	5.83634152630993e-05	5.8363415263079e-05	5.83634152630994e-05	5.83634152631136e-05	5.83634152631114e-05	5.83634152631181e-05	5.83634152630901e-05	5.83634152631062e-05
6.36554517929426e-05	6.36554517929546e-05	6.36554517929487e-05	6.36554517929549e-05	6.36554517929438e-05	6.36554517929562e-05	6.36554517929584e-05	6.3655451792952e-05	6.36554517929534e-05	6.36554517929793e-05	6.36554517929541e-05	6.36554517929456e-05	6.36554517929477e-05	6.36554517929482e-05	6.36554517929263e-05	6.36554517929597e-05	6.36554517929528e-05	6.36554517929594e-05	6.36554517929257e-05	6.36554517929475e-05	0.059412877170201	6.36554517929446e-05	6.36554517929517e-05	6.36554517929436e-05	6.36554517929441e-05	6.36554517929601e-05	6.36554517929487e-05	6.36554517929483e-05	6.36554517929478e-05	6.36554517929442e-05	6.36554517929403e-05	0.0483662016211044	6.36554517929338e-05	6.36554517929528e-05	6.36554517929472e-05	6.3655451792962e-05	6.36554517929524e-05	6.36554517929366e-05	6.36554517929497e-05	6.36554517929541e-05	6.36554517929408e-05	6.36554517929474e-05	6.36554517929433e-05	6.3655451792943e-05	6.3655451792948e-05	0.0804165437297471	6.36554517929645e-05	6.36554517929647e-05	6.36554517929604e-05	6.36554517929568e-05
7.27222068576771e-05	7.27222068576833e-05	0.0410271594789347	7.27222068576693e-05	7.27222068576816e-05	7.27222068576649e-05	7.27222068576984e-05	7.27222068576754e-05	7.27222068576743e-05	7.27222068576974e-05	7.27222068576778e-05	7.27222068576603e-05	7.27222068576784e-05	7.27222068576674e-05	7.27222068576784e-05	7.27222068577016e-05	7.27222068576715e-05	7.27222068576828e-05	7.27222068576428e-05	0.222936324660385	7.27222068576883e-05	7.27222068576631e-05	7.27222068576522e-05	7.27222068576681e-05	7.27222068576772e-05	7.27222068576851e-05	7.27222068576718e-05	7.27222068576698e-05	7.27222068576733e-05	7.27222068576881e-05	7.27222068576815e-05	7.27222068576733e-05	7.27222068576857e-05	7.27222068576732e-05	7.2722206857683e-05	7.27222068576839e-05	7.27222068576897e-05	7.27222068576833e-05	7.27222068576991e-05	7.27222068576631e-05	7.27222068576814e-05	7.27222068576752e-05	7.27222068576729e-05	7.27222068576713e-05	7.2722206857688e-05	7.27222068576839e-05	7.27222068577018e-05	7.27222068576816e-05	7.27222068576927e-05	7.27222068576835e-05
7.92187760438382e-05	7.92187760438385e-05	7.92187760438286e-05	7.9218776043842e-05	7.92187760438358e-05	7.92187760438375e-05	7.92187760438382e-05	7.92187760438511e-05	7.92187760438348e-05	7.92187760438533e-05	7.92187760438569e-05	7.92187760438282e-05	7.92187760438628e-05	7.92187760438333e-05	7.92187760438488e-05	7.92187760438724e-05	7.9218776043833e-05	7.92187760438313e-05	7.9218776043839e-05	7.92187760438274e-05	7.92187760438486e-05	7.92187760438589e-05	7.92187760438399e-05	7.92187760438501e-05	7.9218776043854e-05	7.92187760438397e-05	7.92187760438365e-05	7.92187760438334e-05	7.92187760438345e-05	0.0146333893830353	7.92187760438338e-05	7.92187760438443e-05	7.92187760438278e-05	7.92187760438511e-05	7.92187760438375e-05	7.92187760438399e-05	7.92187760438318e-05	7.92187760438756e-05	7.92187760438351e-05	7.92187760438405e-05	7.92187760438375e-05	7.92187760438438e-05	7.92187760438408e-05	7.92187760438311e-05	7.92187760438484e-05	7.92187760438443e-05	7.92187760438695e-05	7.92187760438382e-05	7.92187760438648e-05	7.92187760438653e-05
0.000181784100852332	0.000181784100852332	0.000181784100852335	0.000181784100852332	0.000181784100852332	0.000181784100852335	0.000181784100852332	0.00018178410085233	0.000181784100852333	0.000181784100852334	0.000181784100852332	0.000181784100852335	0.000181784100852329	0.000181784100852329	0.000181784100852334	0.0223131367277106	0.000181784100852334	0.000181784100852333	0.000181784100852326	0.000181784100852335	0.000181784100852335	0.000181784100852328	0.00018178410085233	0.000181784100852328	0.000181784100852331	0.000181784100852334	0.000181784100852329	0.00018178410085233	0.000181784100852337	0.000181784100852334	0.000181784100852342	0.000181784100852316	0.000181784100852339	0.000181784100852332	0.000181784100852333	0.000181784100852333	0.000181784100852329	0.000181784100852338	0.000181784100852338	0.000181784100852326	0.000181784100852338	0.000181784100852333	0.0403531967496383	0.000181784100852334	0.00018178410085233	0.637229696243423	0.000181784100852335	0.000181784100852333	0.000181784100852334	0.000181784100852337
7.56613373021993e-05	7.56613373021915e-05	0.0651389379080169	7.56613373021959e-05	7.56613373021844e-05	7.56613373021941e-05	7.56613373022091e-05	7.56613373022035e-05	7.56613373021915e-05	0.413484717956784	7.56613373021862e-05	7.56613373021854e-05	0.0923259590149166	7.56613373021854e-05	7.56613373022059e-05	7.56613373022002e-05	7.56613373022119e-05	7.56613373022015e-05	7.56613373021872e-05	7.56613373021856e-05	0.102798703288665	7.56613373021828e-05	7.5661337302191e-05	7.56613373021876e-05	0.00859201619474462	7.56613373021879e-05	7.5661337302188e-05	7.56613373022063e-05	7.56613373021855e-05	7.56613373021987e-05	7.56613373021883e-05	7.56613373022088e-05	7.56613373022062e-05	7.56613373021862e-05	7.5661337302208e-05	7.56613373021882e-05	7.5661337302181e-05	7.56613373021939e-05	7.56613373021815e-05	7.56613373021912e-05	7.56613373021882e-05	7.56613373021962e-05	7.56613373021999e-05	7.56613373021859e-05	7.56613373021889e-05	7.56613373021988e-05	0.253626530483283	7.56613373021895e-05	7.56613373022093e-05	7.56613373021996e-05
5.65988957935254e-05	5.65988957935184e-05	0.0298650532023829	5.65988957935379e-05	5.65988957935085e-05	5.65988957935107e-05	5.6598895793533e-05	5.65988957935218e-05	5.65988957935252e-05	0.385658391576297	5.65988957935339e-05	5.65988957935218e-05	0.138082669959628	5.65988957935226e-05	5.65988957935159e-05	5.65988957935349e-05	5.65988957935348e-05	5.65988957935405e-05	5.6598895793506e-05	5.65988957935188e-05	5.65988957935109e-05	0.128589839299953	5.6598895793525e-05	5.6598895793525e-05	5.65988957935309e-05	5.65988957935215e-05	5.65988957935312e-05	5.65988957935358e-05	5.65988957935157e-05	5.65988957935268e-05	5.6598895793522e-05	5.65988957935312e-05	5.65988957935165e-05	5.65988957935278e-05	5.65988957935192e-05	5.65988957935288e-05	5.65988957935233e-05	5.65988957935132e-05	5.65988957935207e-05	5.65988957935126e-05	5.65988957935211e-05	5.65988957935189e-05	5.65988957935207e-05	5.65988957935062e-05	5.65988957935046e-05	5.65988957935233e-05	5.65988957935516e-05	5.65988957935565e-05	5.65988957935183e-05	5.65988957935282e-05
0.0254548363728722	8.39556819377397e-05	8.39556819377317e-05	8.39556819377352e-05	0.0286241800926135	8.39556819377441e-05	8.3955681937739e-05	8.39556819377414e-05	8.39556819377641e-05	8.395568193773e-05	8.39556819377407e-05	8.39556819377365e-05	0.106176323277839	8.39556819377321e-05	8.39556819377311e-05	8.39556819377359e-05	8.39556819377355e-05	8.39556819377329e-05	0.0986939562809024	0.15267846417281	8.39556819377406e-05	8.39556819377398e-05	8.39556819377417e-05	8.39556819377281e-05	8.39556819377362e-05	8.39556819377439e-05	8.39556819377376e-05	8.39556819377404e-05	8.39556819377339e-05	8.3955681937736e-05	8.39556819377512e-05	8.39556819377327e-05	8.39556819377338e-05	8.39556819377348e-05	0.0277126204598812	8.39556819377328e-05	8.39556819377404e-05	8.39556819377414e-05	8.39556819377539e-05	8.39556819377482e-05	8.3955681937743e-05	8.39556819377342e-05	8.39556819377403e-05	8.39556819377336e-05	8.39556819377307e-05	8.3955681937738e-05	8.39556819377849e-05	8.39556819377833e-05	8.39556819377527e-05	8.39556819377345e-05
7.14879789859269e-05	7.1487978985928e-05	7.14879789859108e-05	7.1487978985949e-05	0.0292656312882615	7.14879789859141e-05	7.14879789859248e-05	0.14793882508559	7.14879789859252e-05	7.14879789859353e-05	7.14879789859235e-05	7.1487978985901e-05	0.155833987097323	7.14879789859078e-05	7.14879789859228e-05	7.14879789859183e-05	7.14879789859229e-05	7.14879789859373e-05	7.14879789859137e-05	7.14879789859288e-05	7.1487978985914e-05	7.14879789859552e-05	0.0546427613753468	7.14879789859437e-05	7.14879789859054e-05	7.14879789859178e-05	7.14879789859132e-05	7.14879789859212e-05	7.1487978985952e-05	0.254406955668341	7.14879789859199e-05	7.14879789859172e-05	7.1487978985937e-05	7.14879789859325e-05	0.110198591966146	7.14879789859172e-05	7.14879789859116e-05	7.14879789859258e-05	7.14879789859035e-05	7.14879789859524e-05	7.14879789859318e-05	7.14879789859076e-05	7.14879789859349e-05	7.14879789859038e-05	7.1487978985923e-05	7.14879789859376e-05	7.1487978985938e-05	7.14879789859228e-05	7.14879789859325e-05	7.14879789859114e-05
5.83634152630819e-05	5.83634152630876e-05	5.83634152631032e-05	5.83634152630964e-05	5.83634152630671e-05	5.8363415263091e-05	5.83634152631104e-05	5.83634152631018e-05	5.83634152631027e-05	5.83634152630975e-05	5.8363415263088e-05	5.83634152630941e-05	5.8363415263102e-05	5.8363415263101e-05	5.83634152630859e-05	5.83634152631014e-05	5.8363415263092e-05	5.83634152631025e-05	5.8363415263101e-05	5.83634152630955e-05	0.0792514144323008	5.83634152630869e-05	5.83634152630793e-05	5.83634152630946e-05	5.83634152630967e-05	5.83634152630932e-05	5.83634152630929e-05	5.83634152631005e-05	5.83634152631061e-05	5.8363415263082e-05	5.83634152630824e-05	5.83634152630858e-05	5.83634152630935e-05	5.83634152630856e-05	5.83634152630906e-05	5.83634152630904e-05	5.83634152630946e-05	5.83634152630869e-05	5.83634152630827e-05	0.0952167509970579	5.8363415263094e-05	5.83634152630918e-05	5.83634152630802e-05	5.83634152630933e-05	5.8363415263087e-05	0.544250191394833	5.83634152631167e-05	5.83634152631098e-05	5.8363415263098e-05	5.83634152630938e-05
5.45819914115921e-05	5.45819914116451e-05	0.0436600125465659	5.45819914116289e-05	5.45819914116336e-05	5.45819914116526e-05	5.45819914116448e-05	5.45819914116471e-05	5.45819914116424e-05	5.45819914116252e-05	5.45819914116503e-05	5.45819914116301e-05	5.45819914116233e-05	5.45819914116361e-05	5.45819914116277e-05	5.45819914116354e-05	0.120976532751815	5.45819914116372e-05	5.45819914116283e-05	5.45819914116313e-05	5.4581991411624e-05	5.45819914116586e-05	5.45819914116226e-05	5.45819914116363e-05	0.0523877103167969	5.45819914116521e-05	5.4581991411633e-05	5.45819914116332e-05	5.458199141163e-05	5.45819914116359e-05	5.45819914116162e-05	5.45819914116295e-05	5.45819914116422e-05	5.45819914116304e-05	0.273977055305292	5.45819914116358e-05	5.4581991411633e-05	5.45819914116464e-05	5.45819914116201e-05	5.45819914116358e-05	5.45819914116478e-05	5.45819914116292e-05	0.328400624202516	0.0886204063719186	5.45819914116273e-05	5.45819914116691e-05	5.45819914116503e-05	5.45819914116616e-05	5.45819914116371e-05	5.45819914116454e-05
9.07377922596196e-05	9.07377922596141e-05	9.07377922596117e-05	9.07377922596132e-05	9.07377922596166e-05	9.07377922596129e-05	9.07377922596132e-05	9.07377922596151e-05	9.07377922596137e-05	9.07377922596171e-05	9.07377922596119e-05	9.07377922596131e-05	9.07377922596181e-05	9.07377922596121e-05	9.0737792259618e-05	9.07377922596144e-05	9.07377922596148e-05	9.07377922596331e-05	0.0349578058633196	9.07377922596166e-05	9.07377922596116e-05	9.07377922596199e-05	9.07377922596132e-05	9.07377922596144e-05	9.07377922596167e-05	9.07377922596162e-05	9.07377922596156e-05	9.07377922596148e-05	9.07377922596135e-05	9.07377922596041e-05	9.07377922596174e-05	9.07377922596106e-05	9.07377922596183e-05	9.0737792259644e-05	9.073779225961e-05	9.07377922596127e-05	0.0372368751952654	9.07377922596177e-05	9.07377922596151e-05	9.07377922596127e-05	9.07377922596042e-05	9.07377922596182e-05	9.07377922596546e-05	9.07377922596172e-05	9.07377922596088e-05	9.07377922596131e-05	9.07377922596121e-05	9.07377922596098e-05	9.07377922596146e-05	9.07377922596167e-05
0.0105918258617799	4.29062490919271e-05	4.29062490919097e-05	4.29062490919148e-05	4.29062490919002e-05	4.29062490918907e-05	4.29062490919265e-05	4.29062490919022e-05	4.2906249091909e-05	4.29062490919118e-05	4.29062490919204e-05	4.29062490919032e-05	4.29062490919064e-05	4.29062490919178e-05	4.29062490919121e-05	4.29062490919029e-05	4.29062490919096e-05	4.29062490919188e-05	4.29062490918973e-05	4.29062490918953e-05	4.29062490918874e-05	4.29062490919084e-05	4.29062490919073e-05	4.29062490919109e-05	4.29062490919073e-05	0.0490687526373364	4.29062490919077e-05	4.29062490919087e-05	4.29062490919073e-05	4.29062490919034e-05	4.29062490919179e-05	0.0346752635606936	4.29062490919299e-05	4.29062490919164e-05	0.015707113203888	4.29062490919135e-05	4.29062490919082e-05	4.29062490919123e-05	4.29062490918993e-05	4.2906249091898e-05	4.29062490919064e-05	4.2906249091915e-05	4.29062490919055e-05	4.29062490918894e-05	4.29062490918966e-05	4.29062490919077e-05	4.29062490919309e-05	4.29062490919364e-05	4.2906249091905e-05	4.29062490919094e-05
3.41283191227003e-05	3.41283191226896e-05	0.109188835789757	3.41283191227099e-05	3.41283191226838e-05	3.41283191227084e-05	3.41283191227237e-05	3.41283191226982e-05	3.41283191226965e-05	3.41283191227051e-05	3.4128319122705e-05	3.41283191227039e-05	3.41283191227063e-05	3.41283191226984e-05	3.4128319122702e-05	3.41283191226955e-05	3.4128319122706e-05	3.41283191226913e-05	0.343472439284104	3.41283191226995e-05	3.41283191227203e-05	3.41283191227139e-05	3.41283191226854e-05	3.41283191227122e-05	3.41283191227072e-05	3.41283191226885e-05	3.41283191226995e-05	3.41283191226942e-05	3.41283191227034e-05	3.41283191227085e-05	3.41283191226888e-05	3.41283191226928e-05	3.41283191226931e-05	3.41283191226987e-05	3.41283191226907e-05	3.41283191226983e-05	0.031397269976038	3.4128319122696e-05	0.335855687817397	3.41283191226714e-05	3.41283191226934e-05	3.41283191226996e-05	3.41283191227086e-05	3.41283191226901e-05	3.41283191226815e-05	3.41283191226982e-05	0.0429650820754584	3.4128319122717e-05	3.4128319122716e-05	3.41283191227062e-05
6.31780684801669e-05	6.31780684801603e-05	6.31780684801786e-05	6.31780684801658e-05	6.3178068480175e-05	6.31780684801675e-05	6.31780684801708e-05	0.0776112580744391	6.31780684801564e-05	0.485872151509113	6.31780684801638e-05	6.31780684801561e-05	6.31780684801642e-05	6.31780684801785e-05	6.31780684801603e-05	6.31780684801725e-05	6.31780684801672e-05	6.31780684801815e-05	6.31780684801629e-05	6.31780684801673e-05	6.31780684801907e-05	6.31780684801685e-05	6.3178068480167e-05	6.31780684801653e-05	6.31780684801732e-05	6.31780684801805e-05	6.31780684801757e-05	6.31780684801833e-05	6.31780684801856e-05	6.31780684801657e-05	6.3178068480158e-05	6.31780684801938e-05	6.31780684801756e-05	6.31780684801678e-05	6.3178068480159e-05	6.31780684801802e-05	6.31780684801767e-05	6.31780684801705e-05	6.31780684801649e-05	6.31780684801609e-05	6.31780684801583e-05	6.31780684801619e-05	6.31780684801551e-05	6.31780684801682e-05	6.31780684801637e-05	6.31780684801813e-05	6.31780684801822e-05	6.31780684801643e-05	6.31780684801708e-05	6.3178068480178e-05
4.98945507762002e-05	4.9894550776196e-05	4.98945507761863e-05	4.98945507761964e-05	4.98945507761788e-05	4.98945507761918e-05	4.9894550776187e-05	4.98945507761915e-05	4.9894550776198e-05	0.234467801892973	4.98945507761889e-05	4.98945507762011e-05	4.98945507761774e-05	4.98945507761961e-05	4.98945507761953e-05	4.98945507762036e-05	4.98945507761913e-05	4.98945507761988e-05	4.98945507761866e-05	4.98945507761781e-05	4.98945507762008e-05	4.98945507761926e-05	4.98945507761886e-05	4.98945507761968e-05	4.98945507762047e-05	4.98945507761978e-05	0.041444671537803	4.98945507761985e-05	4.98945507761999e-05	4.98945507761929e-05	4.9894550776189e-05	4.98945507762036e-05	4.98945507762028e-05	4.98945507761942e-05	4.98945507761916e-05	4.98945507761837e-05	4.98945507761935e-05	4.98945507761946e-05	4.98945507761878e-05	4.98945507761923e-05	4.98945507761985e-05	4.98945507762046e-05	4.98945507761875e-05	4.98945507761943e-05	0.0376987677482621	4.98945507761955e-05	4.98945507761997e-05	4.98945507762021e-05	4.98945507761942e-05	4.9894550776205e-05
5.47593871755813e-05	5.47593871755787e-05	5.47593871755778e-05	5.47593871755886e-05	5.47593871755816e-05	5.47593871755894e-05	5.47593871755909e-05	5.475938717559e-05	5.47593871755939e-05	5.47593871756053e-05	5.4759387175587e-05	5.47593871755857e-05	5.47593871755847e-05	5.4759387175588e-05	5.47593871755779e-05	5.47593871755885e-05	0.0234919504757911	5.47593871755862e-05	5.47593871755729e-05	5.47593871755716e-05	5.47593871755784e-05	5.47593871755817e-05	5.47593871755715e-05	5.47593871755739e-05	5.47593871755889e-05	5.4759387175589e-05	5.47593871755807e-05	5.47593871755766e-05	5.47593871755774e-05	5.47593871755968e-05	5.47593871755911e-05	5.47593871755965e-05	5.4759387175585e-05	5.47593871755999e-05	5.47593871755844e-05	5.47593871755867e-05	5.47593871755836e-05	5.47593871755725e-05	5.47593871755886e-05	5.47593871755877e-05	5.4759387175591e-05	5.47593871755801e-05	0.0155518000454089	5.47593871755851e-05	0.0820675975027261	5.47593871755841e-05	5.47593871755863e-05	5.47593871755954e-05	5.47593871755756e-05	5.4759387175585e-05
6.58960970090561e-05	6.5896097009073e-05	0.0436288098185815	6.58960970090577e-05	0.00463494150401587	6.58960970090762e-05	6.58960970090608e-05	6.58960970090533e-05	6.58960970090608e-05	6.58960970090882e-05	6.58960970090619e-05	6.58960970090755e-05	6.58960970090553e-05	6.58960970090784e-05	6.58960970090476e-05	6.5896097009068e-05	6.58960970090598e-05	6.58960970090816e-05	6.58960970090588e-05	6.58960970090539e-05	6.58960970090654e-05	6.58960970090627e-05	6.58960970090552e-05	6.58960970090604e-05	6.58960970090648e-05	6.58960970090632e-05	0.130191727044018	6.58960970090621e-05	6.58960970090731e-05	6.58960970090583e-05	6.58960970090637e-05	6.58960970090333e-05	6.58960970090549e-05	6.58960970090502e-05	6.58960970090524e-05	6.58960970090739e-05	6.5896097009065e-05	6.58960970090741e-05	6.58960970090523e-05	6.58960970090541e-05	6.58960970090485e-05	6.58960970090593e-05	6.58960970090571e-05	6.5896097009056e-05	6.58960970090399e-05	6.58960970090697e-05	6.58960970090848e-05	6.58960970090703e-05	6.58960970090749e-05	6.5896097009054e-05
5.25395379890479e-05	5.25395379890401e-05	5.25395379890359e-05	5.25395379890394e-05	5.2539537989053e-05	5.25395379890503e-05	5.25395379890466e-05	5.25395379890502e-05	5.25395379890386e-05	5.25395379890449e-05	5.2539537989047e-05	0.0280262048385625	5.25395379890467e-05	5.25395379890464e-05	5.25395379890417e-05	5.25395379890433e-05	5.25395379890365e-05	0.00649229437285339	5.25395379890368e-05	5.25395379890436e-05	5.25395379890408e-05	5.25395379890312e-05	5.25395379890308e-05	5.25395379890557e-05	5.2539537989036e-05	5.25395379890349e-05	5.25395379890466e-05	5.2539537989052e-05	5.25395379890399e-05	5.25395379890466e-05	5.25395379890373e-05	0.0166340237549157	5.25395379890323e-05	0.0256746346602621	5.25395379890391e-05	5.25395379890421e-05	5.25395379890394e-05	5.25395379890353e-05	5.25395379890412e-05	5.2539537989035e-05	5.25395379890321e-05	5.2539537989023e-05	5.25395379890335e-05	5.2539537989036e-05	0.0873105344199877	5.25395379890477e-05	0.0735788491995904	5.25395379890542e-05	5.25395379890412e-05	5.25395379890385e-05
4.50878165367444e-05	4.5087816536751e-05	4.50878165367463e-05	4.50878165367495e-05	0.0194996269976	4.5087816536745e-05	4.50878165367505e-05	4.5087816536752e-05	4.50878165367443e-05	4.50878165367251e-05	4.50878165367405e-05	4.50878165367541e-05	4.50878165367409e-05	4.50878165367437e-05	4.50878165367488e-05	4.50878165367455e-05	4.50878165367437e-05	4.50878165367414e-05	4.50878165367356e-05	4.50878165367323e-05	4.50878165367693e-05	4.50878165367379e-05	4.50878165367422e-05	4.50878165367423e-05	4.50878165367382e-05	4.5087816536735e-05	4.5087816536737e-05	4.50878165367471e-05	4.50878165367412e-05	4.50878165367397e-05	4.50878165367333e-05	4.50878165367038e-05	4.50878165367378e-05	4.50878165367476e-05	4.50878165367464e-05	4.5087816536747e-05	4.50878165367474e-05	4.50878165367435e-05	4.50878165367446e-05	4.50878165367526e-05	4.50878165367465e-05	4.50878165367358e-05	4.50878165367438e-05	4.50878165367203e-05	0.128591851699297	4.5087816536738e-05	4.50878165367563e-05	4.50878165367528e-05	4.50878165367471e-05	4.50878165367383e-05
5.42306257814883e-05	5.42306257814888e-05	0.0240627051171277	5.42306257815098e-05	5.42306257815009e-05	5.42306257814876e-05	0.0534469349935924	5.42306257814991e-05	5.42306257814881e-05	5.42306257815036e-05	5.42306257814951e-05	5.42306257814988e-05	5.42306257814715e-05	5.42306257814971e-05	5.42306257814924e-05	5.42306257814756e-05	5.42306257814768e-05	5.42306257814986e-05	5.42306257814906e-05	5.42306257814866e-05	0.196080752725405	5.42306257815006e-05	5.42306257814741e-05	5.42306257814777e-05	5.42306257814852e-05	5.42306257815027e-05	5.42306257814841e-05	5.42306257814822e-05	5.42306257815085e-05	5.42306257814951e-05	5.4230625781489e-05	0.195547351436992	5.42306257814878e-05	0.0307119009713614	5.42306257814904e-05	5.42306257814933e-05	5.42306257815028e-05	5.42306257814906e-05	5.42306257814756e-05	5.42306257814896e-05	5.42306257814981e-05	5.42306257814766e-05	0.0198218294599074	5.42306257814941e-05	5.42306257814638e-05	5.42306257814758e-05	5.42306257815151e-05	5.42306257815105e-05	5.42306257814906e-05	5.42306257815004e-05
6.51318919125891e-05	6.51318919126305e-05	0.090643444422266	6.51318919126203e-05	6.51318919126112e-05	6.51318919126322e-05	6.51318919126203e-05	6.51318919126217e-05	6.51318919126235e-05	6.51318919126166e-05	6.5131891912619e-05	6.51318919126068e-05	6.51318919126031e-05	6.51318919126154e-05	6.51318919126158e-05	6.51318919126193e-05	6.51318919126165e-05	6.51318919126187e-05	6.513189191262e-05	6.51318919126159e-05	6.51318919126139e-05	6.51318919126269e-05	6.51318919126189e-05	6.51318919126244e-05	6.51318919126097e-05	6.51318919126172e-05	6.51318919126079e-05	6.51318919126098e-05	6.51318919126383e-05	6.51318919126e-05	6.51318919126254e-05	6.51318919126354e-05	6.51318919126382e-05	6.51318919126151e-05	0.15846175670931	6.5131891912619e-05	6.51318919126181e-05	6.51318919126401e-05	6.51318919126253e-05	0.0499814560105709	0.0867569054436284	6.5131891912619e-05	0.191144053299531	6.51318919126083e-05	6.51318919126021e-05	6.51318919126372e-05	6.51318919126257e-05	6.51318919126111e-05	6.51318919126287e-05	6.51318919126545e-05
6.91410797006489e-05	6.91410797006089e-05	6.91410797006052e-05	6.91410797006273e-05	6.91410797006027e-05	6.91410797006057e-05	6.91410797005979e-05	6.91410797006016e-05	6.91410797006078e-05	6.91410797005977e-05	6.91410797006046e-05	6.9141079700598e-05	6.9141079700593e-05	6.91410797005973e-05	6.91410797006193e-05	6.91410797006019e-05	0.451901776120493	6.91410797006122e-05	6.91410797005945e-05	6.91410797006046e-05	6.91410797005972e-05	6.91410797006051e-05	6.91410797005998e-05	6.91410797006312e-05	6.9141079700613e-05	6.91410797006092e-05	6.91410797005964e-05	6.91410797006192e-05	6.91410797006245e-05	6.91410797006124e-05	6.91410797006137e-05	6.91410797006e-05	6.91410797006158e-05	6.9141079700603e-05	0.371888799136345	6.91410797006014e-05	6.91410797006035e-05	0.0359561828007668	6.91410797006069e-05	6.91410797006263e-05	6.91410797005707e-05	6.91410797006123e-05	0.113751924847664	6.9141079700596e-05	6.91410797005953e-05	6.91410797006057e-05	6.91410797005998e-05	6.9141079700604e-05	6.91410797006061e-05	6.91410797006266e-05
0.0238100406865883	4.59485412276415e-05	0.129527138270054	4.59485412276553e-05	4.59485412276514e-05	4.59485412276593e-05	4.59485412276683e-05	4.59485412276535e-05	4.59485412276536e-05	4.59485412276463e-05	4.59485412276544e-05	4.59485412276449e-05	4.59485412276549e-05	4.59485412276533e-05	4.59485412276525e-05	4.59485412276428e-05	4.59485412276518e-05	4.59485412276616e-05	0.0228057893684027	4.59485412276345e-05	0.0276250172650771	4.59485412276566e-05	4.59485412276444e-05	4.59485412276418e-05	4.5948541227647e-05	4.59485412276483e-05	4.59485412276536e-05	4.59485412276658e-05	4.5948541227648e-05	4.59485412276528e-05	4.59485412276424e-05	4.59485412276501e-05	4.59485412276569e-05	4.59485412276478e-05	0.0122532811216745	4.59485412276549e-05	4.5948541227659e-05	4.59485412276445e-05	4.59485412276374e-05	4.59485412276416e-05	4.59485412276704e-05	4.59485412276369e-05	4.59485412276186e-05	0.0250155597609849	4.5948541227637e-05	0.0359128724841897	4.59485412276593e-05	4.59485412276737e-05	4.59485412276514e-05	0.0173745718256743
5.12607559377668e-05	5.12607559377688e-05	5.12607559377523e-05	5.1260755937786e-05	5.12607559377826e-05	5.12607559377707e-05	5.12607559377807e-05	5.12607559377681e-05	5.1260755937772e-05	5.12607559377606e-05	5.12607559377658e-05	5.12607559377822e-05	5.12607559377847e-05	5.12607559377685e-05	5.12607559377754e-05	5.12607559377925e-05	5.12607559377733e-05	5.12607559377873e-05	0.115914920275812	5.12607559377773e-05	5.12607559377766e-05	5.12607559377617e-05	5.12607559377717e-05	5.12607559377736e-05	5.12607559377743e-05	5.1260755937773e-05	5.12607559377767e-05	5.12607559377837e-05	5.12607559377716e-05	5.12607559377653e-05	5.12607559377626e-05	5.12607559377769e-05	5.12607559377852e-05	5.1260755937774e-05	5.12607559377776e-05	5.12607559377737e-05	5.12607559377758e-05	0.0574145063192763	5.12607559377715e-05	5.12607559377774e-05	5.12607559377688e-05	5.12607559377749e-05	5.12607559377649e-05	5.12607559377735e-05	5.1260755937744e-05	0.293977099454956	5.12607559377899e-05	5.12607559377989e-05	5.12607559377687e-05	5.12607559377617e-05
6.61548328291338e-05	6.61548328291377e-05	6.61548328291362e-05	6.61548328291564e-05	6.61548328291471e-05	6.61548328291615e-05	6.61548328291415e-05	6.61548328291601e-05	6.61548328291556e-05	6.61548328291557e-05	6.61548328291474e-05	6.61548328291563e-05	6.61548328291586e-05	6.61548328291301e-05	6.61548328291488e-05	6.61548328291638e-05	6.61548328291641e-05	6.61548328291497e-05	6.61548328291604e-05	6.61548328291785e-05	6.61548328291513e-05	6.61548328291321e-05	6.61548328291222e-05	6.61548328291558e-05	6.61548328291419e-05	6.61548328291545e-05	6.61548328291303e-05	6.61548328291399e-05	6.61548328291331e-05	6.61548328291353e-05	6.61548328291481e-05	6.61548328291519e-05	6.61548328291481e-05	6.61548328291482e-05	0.0431080338851501	6.61548328291637e-05	6.61548328291536e-05	6.61548328291481e-05	6.61548328291451e-05	6.61548328291169e-05	6.61548328291332e-05	6.61548328291399e-05	6.61548328291275e-05	6.61548328291485e-05	6.61548328291429e-05	0.391513693318412	6.61548328291483e-05	6.61548328291777e-05	6.61548328291611e-05	6.61548328292043e-05
3.92116083181252e-05	3.92116083181418e-05	3.92116083181289e-05	3.92116083181527e-05	3.9211608318121e-05	3.92116083181481e-05	3.92116083181293e-05	3.92116083181551e-05	3.92116083181473e-05	0.134720648815209	3.92116083181442e-05	3.92116083181361e-05	0.0486960891879383	3.92116083181318e-05	3.92116083181467e-05	3.92116083181407e-05	3.92116083181538e-05	3.92116083181363e-05	3.92116083181232e-05	3.92116083181402e-05	0.109352919805588	3.92116083181229e-05	3.92116083181209e-05	3.92116083181403e-05	3.92116083181423e-05	3.92116083181154e-05	3.92116083181407e-05	0.0280193950888226	3.92116083181423e-05	3.92116083181352e-05	3.92116083181461e-05	3.9211608318087e-05	0.00984837243484153	3.9211608318151e-05	3.92116083181438e-05	3.92116083181376e-05	0.0196886965216694	3.9211608318131e-05	3.9211608318142e-05	3.92116083181304e-05	3.92116083181528e-05	3.92116083181353e-05	3.9211608318122e-05	3.92116083181515e-05	3.92116083181249e-05	3.92116083181532e-05	0.0146741149555011	3.92116083181619e-05	3.92116083181532e-05	3.92116083181431e-05
0.111251322070134	4.80449438279568e-05	4.80449438279403e-05	4.80449438279996e-05	4.80449438279584e-05	4.80449438279648e-05	0.343633759328202	4.804494382796e-05	4.80449438279638e-05	4.80449438279578e-05	4.80449438279614e-05	4.80449438279529e-05	4.80449438279513e-05	4.80449438279636e-05	4.80449438279639e-05	4.80449438279469e-05	4.80449438279668e-05	4.8044943827973e-05	4.80449438279434e-05	4.80449438279569e-05	4.80449438279574e-05	4.80449438279549e-05	4.80449438279589e-05	4.80449438279632e-05	4.80449438279667e-05	4.80449438279594e-05	4.80449438279531e-05	4.80449438279679e-05	4.80449438279556e-05	4.80449438279636e-05	4.80449438279568e-05	4.80449438279547e-05	4.80449438279608e-05	4.80449438279617e-05	4.80449438279627e-05	4.80449438279563e-05	0.0548725407248606	4.80449438279634e-05	4.80449438279488e-05	4.80449438279483e-05	4.80449438279545e-05	4.80449438279589e-05	4.80449438279552e-05	0.245064906835385	4.80449438279525e-05	4.80449438279657e-05	4.80449438279792e-05	4.80449438279848e-05	4.80449438279593e-05	4.80449438279622e-05
0.255038596351761	3.94873031811103e-05	0.256400661076287	3.94873031811072e-05	3.94873031810875e-05	3.94873031810987e-05	0.0230867479219888	3.94873031810806e-05	3.94873031810922e-05	3.94873031811018e-05	3.94873031810995e-05	3.94873031810839e-05	0.0405071977610757	3.9487303181097e-05	3.94873031810957e-05	3.94873031810851e-05	3.94873031810885e-05	3.94873031810954e-05	3.94873031810726e-05	3.94873031810922e-05	3.94873031810598e-05	3.9487303181063e-05	3.94873031810712e-05	3.9487303181101e-05	3.94873031810911e-05	3.94873031810903e-05	3.94873031811128e-05	3.94873031810822e-05	3.94873031810969e-05	3.9487303181077e-05	3.94873031810966e-05	3.94873031810871e-05	3.94873031810907e-05	3.94873031810897e-05	3.94873031810921e-05	3.94873031811022e-05	0.0846313628316075	3.94873031810993e-05	3.94873031810967e-05	3.94873031811003e-05	3.94873031810932e-05	3.94873031810936e-05	3.94873031810863e-05	0.0820769972791536	3.9487303181067e-05	3.94873031810976e-05	0.05923463007843	3.94873031811259e-05	0.0275999683687118	3.94873031811075e-05
8.52297655545145e-05	8.5229765554494e-05	8.52297655544987e-05	8.52297655545054e-05	8.52297655545127e-05	8.52297655544995e-05	8.52297655545005e-05	8.52297655545056e-05	8.52297655544976e-05	0.0299853354131547	8.52297655544973e-05	8.52297655545027e-05	8.52297655545015e-05	8.52297655544966e-05	8.52297655545155e-05	8.52297655545395e-05	8.52297655545002e-05	8.52297655545003e-05	8.52297655545041e-05	8.52297655545058e-05	0.0957676090335406	8.5229765554495e-05	8.52297655545001e-05	8.52297655544975e-05	8.52297655545039e-05	8.52297655545043e-05	8.52297655545064e-05	8.52297655545185e-05	8.52297655545021e-05	8.52297655545104e-05	8.52297655545005e-05	8.52297655544979e-05	8.52297655544975e-05	8.52297655545035e-05	8.52297655544988e-05	8.52297655545004e-05	8.5229765554502e-05	8.52297655545032e-05	8.52297655545033e-05	8.5229765554509e-05	8.5229765554514e-05	8.52297655544973e-05	8.52297655545019e-05	8.52297655545027e-05	8.52297655545079e-05	8.52297655545032e-05	8.52297655545069e-05	8.52297655545056e-05	8.52297655545024e-05	8.52297655544967e-05
0.000248927658351295	0.000248927658351301	0.0002489276583513	0.0002489276583513	0.000248927658351298	0.000248927658351303	0.000248927658351296	0.000248927658351301	0.000248927658351297	0.000248927658351298	0.000248927658351299	0.000248927658351299	0.000248927658351301	0.000248927658351293	0.000248927658351296	0.000248927658351296	0.000248927658351296	0.000248927658351299	0.000248927658351293	0.000248927658351297	0.000248927658351303	0.000248927658351299	0.0002489276583513	0.000248927658351297	0.000248927658351298	0.32325079019685	0.000248927658351297	0.000248927658351301	0.0002489276583513	0.000248927658351301	0.000248927658351295	0.000248927658351295	0.000248927658351299	0.000248927658351302	0.000248927658351302	0.000248927658351298	0.000248927658351297	0.518889530287467	0.000248927658351295	0.00024892765835129	0.000248927658351313	0.000248927658351296	0.000248927658351302	0.000248927658351297	0.000248927658351299	0.000248927658351299	0.000248927658351301	0.0932086138562227	0.000248927658351297	0.000248927658351299
0.000256507111066935	0.000256507111066941	0.000256507111066932	0.00025650711106694	0.000256507111066942	0.000256507111066939	0.000256507111066937	0.000256507111066938	0.000256507111066936	0.00025650711106694	0.000256507111066936	0.0415193707364953	0.00025650711106694	0.000256507111066937	0.000256507111066943	0.000256507111066938	0.000256507111066938	0.000256507111066938	0.000256507111066941	0.000256507111066934	0.000256507111066937	0.000256507111066946	0.000256507111066933	0.000256507111066939	0.000256507111066942	0.106227276040993	0.000256507111066949	0.000256507111066938	0.000256507111066941	0.000256507111066935	0.000256507111066944	0.000256507111066941	0.244332896028714	0.000256507111066936	0.000256507111066936	0.00025650711106694	0.00025650711106694	0.000256507111066939	0.000256507111066938	0.000256507111066937	0.000256507111066936	0.000256507111066937	0.000256507111066938	0.000256507111066939	0.0503848491294642	0.000256507111066937	0.000256507111066942	0.000256507111066937	0.000256507111066934	0.000256507111066939
0.000146912452596289	0.000146912452596287	0.000146912452596316	0.0819926078400228	0.000146912452596285	0.000146912452596282	0.000146912452596283	0.000146912452596291	0.000146912452596283	0.000146912452596281	0.000146912452596283	0.000146912452596281	0.000146912452596287	0.000146912452596279	0.000146912452596288	0.000146912452596283	0.000146912452596287	0.000146912452596289	0.100251845055766	0.000146912452596281	0.000146912452596288	0.000146912452596285	0.000146912452596298	0.0391372801179476	0.000146912452596284	0.000146912452596287	0.000146912452596281	0.000146912452596282	0.00014691245259629	0.000146912452596293	0.000146912452596298	0.000146912452596292	0.000146912452596282	0.000146912452596284	0.000146912452596287	0.000146912452596284	0.000146912452596285	0.000146912452596286	0.000146912452596284	0.000146912452596297	0.000146912452596288	0.000146912452596276	0.205666634742703	0.000146912452596285	0.000146912452596288	0.000146912452596285	0.000146912452596289	0.000146912452596282	0.000146912452596291	0.00014691245259629
0.000135129751110035	0.000135129751110043	0.00013512975111004	0.000135129751110038	0.000135129751110042	0.000135129751110049	0.000135129751110033	0.000135129751110036	0.000135129751110037	0.261616994573499	0.000135129751110035	0.000135129751110041	0.000135129751110028	0.000135129751110034	0.000135129751110036	0.000135129751110038	0.000135129751110028	0.000135129751110036	0.000135129751110053	0.0562628611618142	0.000135129751110002	0.000135129751110042	0.000135129751109993	0.000135129751110038	0.000135129751110025	0.000135129751110036	0.000135129751110036	0.000135129751110039	0.000135129751110036	0.000135129751110042	0.00013512975111004	0.000135129751110034	0.000135129751110032	0.000135129751110035	0.000135129751110043	0.000135129751110038	0.000135129751110041	0.000135129751110028	0.0971323566703274	0.000135129751110036	0.0281697778562839	0.000135129751110042	0.191289229008279	0.000135129751110038	0.000135129751110041	0.000135129751110033	0.000135129751110041	0.00013512975111003	0.000135129751110047	0.000135129751110042
0.000113317752556561	0.000113317752556548	0.000113317752556557	0.133173680541308	0.00011331775255655	0.000113317752556549	0.000113317752556547	0.000113317752556555	0.000113317752556556	0.000113317752556559	0.00011331775255655	0.00011331775255655	0.000113317752556549	0.00011331775255655	0.000113317752556543	0.000113317752556553	0.000113317752556543	0.000113317752556548	0.000113317752556557	0.000113317752556547	0.000113317752556551	0.252156549081671	0.000113317752556554	0.000113317752556541	0.000113317752556542	0.000113317752556558	0.000113317752556544	0.000113317752556553	0.00011331775255655	0.000113317752556547	0.000113317752556537	0.000113317752556553	0.000113317752556556	0.00011331775255655	0.000113317752556553	0.000113317752556548	0.00011331775255655	0.000113317752556546	0.310957028624964	0.000113317752556547	0.0269828869354007	0.000113317752556551	0.000113317752556554	0.000113317752556542	0.000113317752556551	0.000113317752556551	0.000113317752556556	0.000113317752556546	0.000113317752556552	0.000113317752556556
7.11859403259837e-05	7.11859403259675e-05	0.192149518214132	7.11859403259763e-05	7.11859403259819e-05	7.11859403259732e-05	7.1185940326003e-05	7.11859403259783e-05	7.11859403259791e-05	7.11859403259928e-05	7.11859403259766e-05	7.11859403259842e-05	7.11859403259691e-05	7.11859403259697e-05	7.11859403259669e-05	7.11859403259877e-05	7.11859403259801e-05	7.11859403259821e-05	7.11859403259855e-05	7.11859403259669e-05	0.0153721473979335	7.11859403259722e-05	7.11859403259737e-05	7.11859403259824e-05	0.0251273067433554	7.11859403259875e-05	7.11859403259668e-05	7.11859403259843e-05	7.1185940325982e-05	7.11859403259707e-05	7.11859403259807e-05	7.11859403259798e-05	7.11859403259736e-05	7.11859403259685e-05	7.1185940325977e-05	7.11859403259988e-05	7.11859403259812e-05	7.11859403259863e-05	7.11859403259591e-05	7.11859403259742e-05	7.11859403259681e-05	7.11859403259734e-05	7.11859403259879e-05	0.112147131846925	0.207020367146048	0.303966145942714	7.11859403259882e-05	7.11859403259894e-05	7.11859403259699e-05	7.11859403259689e-05
5.6034195976491e-05	5.60341959764769e-05	0.0468541944121925	5.60341959764827e-05	5.6034195976461e-05	5.60341959764628e-05	0.0129803981715438	5.60341959764747e-05	5.60341959764812e-05	5.6034195976471e-05	5.60341959764853e-05	5.60341959764765e-05	5.6034195976479e-05	5.60341959764682e-05	5.60341959764888e-05	5.6034195976478e-05	0.206795269178778	5.60341959764752e-05	5.60341959764655e-05	5.60341959764618e-05	5.60341959764783e-05	5.60341959764719e-05	5.60341959764689e-05	5.60341959764727e-05	5.60341959764699e-05	5.60341959764771e-05	5.60341959764739e-05	5.6034195976481e-05	0.0693787105214602	5.60341959764699e-05	5.6034195976475e-05	5.60341959764713e-05	5.60341959764765e-05	5.60341959764682e-05	0.150775980762943	5.60341959764748e-05	5.60341959765185e-05	5.60341959764732e-05	5.60341959764918e-05	5.60341959764796e-05	5.60341959764694e-05	5.60341959764701e-05	0.193691965419134	0.091931202858825	0.0136478903483929	5.60341959764842e-05	5.60341959764817e-05	5.60341959764871e-05	5.60341959764852e-05	5.60341959764818e-05
9.2227863038481e-05	9.22278630385116e-05	9.22278630384842e-05	9.22278630384863e-05	9.22278630385037e-05	9.22278630384946e-05	9.22278630384848e-05	9.2227863038486e-05	9.2227863038488e-05	9.22278630384882e-05	9.22278630384866e-05	9.22278630385017e-05	9.22278630384983e-05	9.22278630384844e-05	9.22278630384899e-05	9.22278630384904e-05	9.22278630384867e-05	9.22278630384872e-05	9.22278630384831e-05	9.22278630384917e-05	9.22278630384861e-05	9.22278630384945e-05	9.22278630384812e-05	9.22278630384818e-05	9.2227863038503e-05	9.22278630385247e-05	9.22278630384863e-05	9.22278630384919e-05	9.22278630384879e-05	9.22278630384892e-05	9.22278630385032e-05	0.170440050074963	9.22278630384877e-05	9.22278630384867e-05	9.22278630384845e-05	9.22278630384848e-05	9.22278630384873e-05	0.0293489116726662	9.22278630384896e-05	9.22278630384841e-05	9.22278630384864e-05	9.22278630384844e-05	0.196048580915016	0.0601053740535537	0.264315919202866	9.22278630384806e-05	9.22278630384837e-05	9.22278630384846e-05	9.22278630384922e-05	9.22278630384961e-05
0.000138461219312524	0.000138461219312526	0.00013846121931253	0.000138461219312534	0.000138461219312529	0.000138461219312528	0.000138461219312529	0.000138461219312533	0.000138461219312527	0.000138461219312531	0.000138461219312528	0.000138461219312526	0.00013846121931253	0.000138461219312525	0.000138461219312529	0.000138461219312533	0.000138461219312531	0.000138461219312529	0.37239322479942	0.00013846121931253	0.000138461219312524	0.000138461219312531	0.00013846121931253	0.000138461219312528	0.0320984938718247	0.000138461219312525	0.000138461219312524	0.000138461219312522	0.000138461219312531	0.000138461219312526	0.000138461219312521	0.000138461219312537	0.000138461219312524	0.00013846121931253	0.000138461219312533	0.000138461219312529	0.000138461219312529	0.000138461219312527	0.000138461219312533	0.000138461219312527	0.000138461219312527	0.000138461219312527	0.000138461219312521	0.000138461219312531	0.244233770887396	0.000138461219312527	0.00013846121931253	0.000138461219312526	0.000138461219312524	0.000138461219312529
4.9310450558568e-05	4.93104505585701e-05	4.93104505585589e-05	4.93104505585737e-05	4.93104505585508e-05	4.93104505585693e-05	4.93104505585646e-05	4.93104505585779e-05	0.00417233338675344	4.9310450558572e-05	4.93104505585817e-05	4.93104505585806e-05	4.93104505585715e-05	4.93104505585608e-05	4.93104505585756e-05	4.93104505585974e-05	4.9310450558568e-05	4.93104505585724e-05	4.93104505585561e-05	4.93104505585625e-05	4.9310450558571e-05	4.93104505585679e-05	4.93104505585692e-05	4.93104505585584e-05	4.93104505585708e-05	4.9310450558568e-05	4.93104505585665e-05	4.93104505585559e-05	4.93104505585633e-05	4.93104505585734e-05	4.93104505585601e-05	4.9310450558552e-05	4.93104505585622e-05	4.93104505585636e-05	4.93104505585669e-05	4.93104505585679e-05	4.93104505585683e-05	4.93104505585625e-05	4.93104505585695e-05	4.93104505585659e-05	4.93104505585724e-05	4.93104505585749e-05	4.93104505585571e-05	4.9310450558561e-05	0.0176976286960855	4.93104505585602e-05	4.93104505585863e-05	4.93104505585946e-05	4.93104505585648e-05	4.93104505585725e-05
4.68427678723269e-05	4.68427678723437e-05	4.68427678723277e-05	4.68427678723504e-05	4.68427678723169e-05	4.68427678723378e-05	4.68427678723432e-05	4.68427678723436e-05	4.68427678723444e-05	4.68427678723332e-05	4.68427678723499e-05	4.68427678723402e-05	4.68427678723345e-05	4.68427678723339e-05	4.68427678723327e-05	4.68427678723406e-05	4.68427678723356e-05	4.68427678723522e-05	4.68427678723283e-05	4.68427678723236e-05	4.6842767872326e-05	4.68427678723282e-05	4.68427678723274e-05	4.68427678723339e-05	4.68427678723335e-05	4.68427678723362e-05	4.68427678723343e-05	4.68427678723394e-05	4.68427678723385e-05	4.68427678723347e-05	4.68427678723392e-05	4.68427678723024e-05	4.68427678723283e-05	4.68427678723395e-05	4.68427678723587e-05	4.6842767872346e-05	4.68427678723424e-05	4.68427678723398e-05	4.68427678723305e-05	4.6842767872336e-05	4.68427678723305e-05	4.6842767872333e-05	4.68427678723319e-05	4.68427678723359e-05	4.68427678723264e-05	4.68427678723316e-05	4.68427678723451e-05	4.6842767872355e-05	4.68427678723252e-05	4.68427678723362e-05
5.27038858953546e-05	5.27038858953533e-05	5.27038858953809e-05	5.27038858953439e-05	5.27038858953363e-05	5.27038858953467e-05	5.27038858953493e-05	5.27038858953459e-05	5.27038858953678e-05	5.27038858953702e-05	5.27038858953446e-05	5.27038858953472e-05	5.27038858953566e-05	5.27038858953486e-05	5.27038858953756e-05	5.27038858953508e-05	5.27038858953518e-05	5.27038858953469e-05	5.27038858953493e-05	5.2703885895352e-05	0.0518062250408079	5.27038858953589e-05	5.27038858953418e-05	5.27038858953373e-05	5.27038858953542e-05	5.2703885895357e-05	5.27038858953505e-05	5.27038858953497e-05	5.27038858953525e-05	5.27038858953594e-05	5.27038858953545e-05	5.27038858953421e-05	5.27038858953596e-05	5.27038858953566e-05	5.27038858953544e-05	5.27038858953522e-05	5.27038858953704e-05	5.27038858953481e-05	5.27038858953466e-05	5.27038858953526e-05	5.2703885895352e-05	5.27038858953477e-05	0.0363023658943772	5.27038858953397e-05	5.27038858953451e-05	5.27038858953473e-05	5.27038858953656e-05	5.2703885895371e-05	5.27038858953516e-05	5.27038858953386e-05
4.42587457066371e-05	4.42587457066397e-05	4.42587457066175e-05	4.42587457066476e-05	4.4258745706629e-05	4.42587457066451e-05	0.0620018560780936	4.42587457066492e-05	4.42587457066447e-05	4.42587457066418e-05	4.42587457066519e-05	4.42587457066428e-05	4.42587457066454e-05	4.42587457066377e-05	4.42587457066534e-05	4.42587457066481e-05	0.246208773862846	4.42587457066391e-05	0.128510016340269	4.42587457066228e-05	4.42587457066318e-05	4.42587457066285e-05	4.42587457066526e-05	4.42587457066427e-05	4.42587457066171e-05	4.42587457066343e-05	4.42587457066375e-05	4.42587457066456e-05	0.248979017788652	4.42587457066194e-05	4.425874570663e-05	4.42587457066371e-05	4.42587457066338e-05	4.42587457066312e-05	4.42587457066433e-05	4.4258745706648e-05	4.42587457066302e-05	4.42587457066458e-05	4.42587457066457e-05	4.425874570664e-05	4.42587457066421e-05	4.42587457066552e-05	0.0371099281782963	0.209283373896001	4.42587457066351e-05	4.42587457066391e-05	4.42587457066387e-05	4.42587457066665e-05	4.42587457066401e-05	4.42587457066431e-05
6.27077921299023e-05	6.27077921299068e-05	6.27077921299039e-05	6.27077921299043e-05	6.27077921299084e-05	6.2707792129899e-05	6.27077921299073e-05	6.27077921298992e-05	6.27077921299062e-05	6.27077921298998e-05	6.27077921299033e-05	6.27077921299027e-05	6.27077921298941e-05	6.2707792129922e-05	6.27077921298869e-05	6.27077921299055e-05	6.27077921299037e-05	6.27077921299228e-05	6.27077921298731e-05	6.27077921299062e-05	0.0593806551346525	6.27077921299198e-05	6.27077921299021e-05	6.27077921299147e-05	6.2707792129919e-05	6.27077921299036e-05	6.27077921299203e-05	6.27077921299185e-05	6.270779212989e-05	6.27077921299051e-05	6.2707792129925e-05	6.27077921299157e-05	6.27077921298716e-05	6.27077921299043e-05	6.27077921299028e-05	6.27077921299306e-05	6.27077921298956e-05	6.27077921299009e-05	6.27077921299061e-05	6.27077921298987e-05	6.27077921298898e-05	6.2707792129907e-05	0.0365536157960486	0.0604625346577017	6.27077921299005e-05	0.120337827854703	6.27077921299038e-05	6.27077921299122e-05	6.27077921299193e-05	6.27077921299141e-05
3.81462802103576e-05	3.81462802103606e-05	0.286121684806341	3.81462802103766e-05	3.81462802103661e-05	3.81462802103705e-05	3.8146280210373e-05	3.81462802103794e-05	3.81462802103802e-05	3.81462802103671e-05	3.81462802103803e-05	3.81462802103264e-05	3.81462802103592e-05	3.81462802103711e-05	3.81462802103723e-05	3.8146280210382e-05	3.81462802103749e-05	3.8146280210377e-05	3.81462802103594e-05	3.81462802103543e-05	3.81462802103315e-05	3.81462802103585e-05	3.81462802103681e-05	3.81462802103697e-05	3.81462802103634e-05	3.81462802103595e-05	3.81462802103565e-05	3.81462802103697e-05	3.81462802103759e-05	3.81462802103479e-05	3.81462802103746e-05	3.81462802103814e-05	3.81462802103639e-05	3.81462802103695e-05	3.8146280210359e-05	3.81462802103781e-05	3.81462802103472e-05	3.81462802103755e-05	3.81462802103586e-05	3.81462802103546e-05	3.81462802103786e-05	3.81462802103723e-05	0.0490596933316392	0.295000991736397	0.0746007690233725	3.81462802103715e-05	3.81462802103766e-05	3.81462802103809e-05	3.81462802103703e-05	3.81462802103705e-05
3.32526897510845e-05	3.32526897510872e-05	0.56653689491437	3.32526897510995e-05	3.3252689751082e-05	3.32526897511015e-05	3.32526897510868e-05	3.32526897510946e-05	3.32526897510984e-05	3.32526897511033e-05	3.32526897510989e-05	0.0648500989823486	3.32526897511146e-05	3.32526897510897e-05	3.3252689751092e-05	3.32526897510961e-05	3.32526897511008e-05	3.3252689751089e-05	3.32526897510888e-05	3.32526897510905e-05	3.32526897510606e-05	3.32526897510805e-05	3.3252689751095e-05	3.32526897510828e-05	3.32526897510899e-05	3.32526897511074e-05	3.32526897510959e-05	3.32526897510981e-05	3.32526897510854e-05	3.3252689751096e-05	3.32526897510787e-05	3.32526897510941e-05	3.32526897510849e-05	3.32526897510829e-05	3.32526897510919e-05	3.32526897510949e-05	0.0255439212855026	3.32526897510915e-05	3.32526897510824e-05	3.32526897511009e-05	3.32526897511005e-05	3.3252689751092e-05	0.0389228387078039	0.0768587459501757	0.044312917800549	3.3252689751084e-05	3.32526897511039e-05	3.32526897511149e-05	3.32526897510862e-05	3.32526897510971e-05
3.01576714676999e-05	3.0157671467677e-05	0.866251923887386	3.01576714677066e-05	3.01576714676874e-05	3.01576714677127e-05	3.01576714676982e-05	3.01576714677048e-05	3.01576714676962e-05	3.01576714676893e-05	3.01576714676935e-05	3.01576714676839e-05	3.01576714676961e-05	3.01576714677048e-05	3.01576714676993e-05	3.01576714676914e-05	3.01576714677042e-05	3.01576714677022e-05	3.01576714676893e-05	3.01576714676907e-05	3.0157671467692e-05	3.01576714677004e-05	3.01576714676929e-05	3.01576714676888e-05	0.00363666450876028	3.01576714677042e-05	3.01576714676866e-05	3.01576714677001e-05	3.01576714676852e-05	3.01576714676862e-05	3.015767146769e-05	3.01576714676882e-05	3.01576714676917e-05	3.01576714676973e-05	3.01576714677084e-05	3.01576714677002e-05	3.0157671467643e-05	3.01576714676991e-05	3.01576714676863e-05	3.01576714676835e-05	3.01576714677114e-05	3.01576714677011e-05	0.0399308856748979	0.0259479101208586	0.0152293704883473	3.01576714676827e-05	3.01576714676947e-05	3.01576714677188e-05	3.01576714676961e-05	3.01576714676919e-05
3.07073070322325e-05	3.07073070322183e-05	0.102475388281857	3.07073070322428e-05	3.070730703222e-05	3.07073070322339e-05	3.07073070322453e-05	3.07073070322351e-05	3.07073070322459e-05	3.07073070322296e-05	3.0707307032245e-05	3.07073070322527e-05	0.0432682582322485	3.07073070322382e-05	3.07073070322271e-05	3.07073070322366e-05	3.07073070322325e-05	3.07073070322339e-05	3.07073070322089e-05	3.0707307032224e-05	3.07073070322135e-05	3.07073070322212e-05	3.07073070322208e-05	3.07073070322349e-05	0.0793097717944002	3.07073070322285e-05	3.07073070322193e-05	3.07073070322365e-05	3.07073070322284e-05	3.07073070322405e-05	3.07073070322237e-05	3.07073070322104e-05	3.07073070322328e-05	3.07073070322262e-05	3.07073070322425e-05	3.07073070322392e-05	3.07073070322283e-05	3.07073070322236e-05	3.07073070322257e-05	3.07073070322274e-05	3.07073070322353e-05	3.07073070322254e-05	0.162505980721524	0.123465109922955	0.0764222603262387	3.07073070322132e-05	0.015197920449555	3.0707307032256e-05	3.07073070322203e-05	3.07073070322302e-05
3.21119127681683e-05	3.21119127681856e-05	0.0476453299296466	3.21119127681659e-05	3.21119127681625e-05	3.21119127681741e-05	3.2111912768207e-05	3.21119127681863e-05	3.21119127681613e-05	0.0712181157259272	3.21119127681674e-05	3.2111912768155e-05	3.21119127681489e-05	3.21119127681703e-05	3.21119127681644e-05	3.21119127681721e-05	3.21119127681703e-05	3.2111912768176e-05	3.21119127681397e-05	3.21119127681643e-05	3.21119127681663e-05	3.21119127681618e-05	3.21119127681602e-05	3.21119127681661e-05	3.21119127681675e-05	3.21119127681506e-05	3.21119127681736e-05	3.21119127681764e-05	3.21119127681694e-05	3.21119127681639e-05	3.21119127681589e-05	3.21119127681583e-05	3.21119127681631e-05	3.21119127681569e-05	3.21119127681628e-05	3.21119127681798e-05	3.21119127681537e-05	3.21119127681732e-05	3.21119127681667e-05	3.21119127681747e-05	3.21119127681743e-05	3.21119127681646e-05	0.0174124728743319	0.0140652879905121	0.0502316239460039	3.21119127681731e-05	3.21119127681823e-05	3.21119127681814e-05	3.21119127681535e-05	3.21119127681814e-05
3.61028091661254e-05	3.61028091661344e-05	0.428287146328317	0.0134905872734927	0.123486209192693	3.61028091661275e-05	3.61028091661299e-05	3.61028091661262e-05	3.61028091661541e-05	3.61028091661324e-05	3.61028091661297e-05	3.61028091661285e-05	3.61028091661421e-05	3.61028091661425e-05	3.61028091661356e-05	3.61028091661354e-05	3.61028091661287e-05	3.61028091661267e-05	3.6102809166116e-05	3.61028091661301e-05	3.61028091661163e-05	3.61028091661309e-05	3.61028091661305e-05	3.61028091661431e-05	0.0088695724693929	3.61028091661316e-05	0.0783728884562964	3.61028091661292e-05	3.61028091661308e-05	3.61028091661252e-05	3.61028091661394e-05	3.61028091661223e-05	3.6102809166126e-05	3.61028091661299e-05	3.6102809166127e-05	3.61028091661376e-05	3.61028091661375e-05	3.61028091661338e-05	3.61028091661221e-05	3.61028091661157e-05	3.61028091661483e-05	3.61028091661308e-05	0.186117026349384	0.0173035536278397	3.61028091661142e-05	3.6102809166141e-05	3.61028091661268e-05	3.61028091661604e-05	3.61028091661283e-05	0.0204062463877084
4.19449078093269e-05	4.1944907809326e-05	4.19449078093237e-05	4.19449078093396e-05	4.1944907809325e-05	4.19449078093234e-05	4.19449078093453e-05	4.19449078093307e-05	4.19449078093559e-05	4.19449078093199e-05	4.19449078093357e-05	4.19449078093362e-05	4.19449078093326e-05	4.1944907809334e-05	4.19449078093222e-05	4.19449078093308e-05	4.19449078093299e-05	4.194490780933e-05	4.19449078093222e-05	4.19449078093136e-05	4.1944907809325e-05	4.19449078093282e-05	4.19449078093253e-05	4.19449078093353e-05	4.19449078093281e-05	4.19449078093251e-05	4.19449078093334e-05	4.19449078093197e-05	4.19449078093475e-05	4.19449078093243e-05	4.19449078093484e-05	4.19449078093279e-05	4.19449078093498e-05	4.19449078093291e-05	4.19449078093246e-05	4.1944907809343e-05	4.19449078093417e-05	0.0831323284308528	4.19449078093328e-05	4.19449078093248e-05	4.1944907809323e-05	4.19449078093291e-05	0.389634883055753	4.19449078093172e-05	4.19449078093227e-05	4.19449078093362e-05	4.19449078093425e-05	4.19449078093499e-05	4.19449078093223e-05	4.1944907809332e-05
3.52714432778463e-05	3.52714432778538e-05	3.5271443277843e-05	0.0131223828804683	3.52714432778398e-05	3.52714432778391e-05	3.52714432778646e-05	3.52714432778591e-05	3.52714432778637e-05	3.52714432778735e-05	3.52714432778535e-05	3.52714432778511e-05	3.52714432778439e-05	3.52714432778525e-05	3.52714432778478e-05	3.52714432778594e-05	0.115037355168904	3.52714432778544e-05	0.13830383944878	3.52714432778286e-05	3.52714432778406e-05	3.52714432778533e-05	3.52714432778415e-05	3.5271443277848e-05	3.52714432778616e-05	3.52714432778542e-05	3.52714432778542e-05	3.52714432778453e-05	3.52714432778605e-05	3.52714432778552e-05	3.52714432778413e-05	3.52714432778425e-05	3.52714432778361e-05	3.52714432778504e-05	0.0461986357487838	3.52714432778638e-05	3.52714432778625e-05	3.52714432778546e-05	3.52714432778496e-05	3.52714432778478e-05	0.014587904068924	3.52714432778495e-05	0.576718085878674	3.52714432778437e-05	3.52714432778359e-05	3.52714432778383e-05	3.5271443277863e-05	3.52714432778629e-05	3.52714432778547e-05	3.52714432778591e-05
4.7908330203612e-05	4.79083302036166e-05	4.79083302036017e-05	4.79083302036162e-05	4.79083302036101e-05	4.79083302036206e-05	4.79083302036264e-05	4.79083302036155e-05	4.79083302036085e-05	4.79083302036135e-05	4.7908330203618e-05	4.79083302036055e-05	4.79083302036208e-05	4.79083302036017e-05	4.79083302036193e-05	4.79083302036271e-05	4.79083302036205e-05	4.79083302036135e-05	0.0149127838858721	4.79083302035997e-05	4.79083302036145e-05	4.79083302036131e-05	4.79083302036009e-05	4.79083302036173e-05	4.79083302036221e-05	4.79083302036001e-05	4.7908330203624e-05	0.260708786799495	4.79083302036094e-05	4.79083302036153e-05	4.79083302036221e-05	4.79083302036145e-05	4.79083302036147e-05	4.79083302036044e-05	4.79083302035996e-05	4.79083302036139e-05	4.79083302036184e-05	4.79083302036043e-05	4.79083302036026e-05	4.7908330203603e-05	0.0508977372350669	4.7908330203605e-05	0.0446573384891774	4.79083302036005e-05	4.79083302036047e-05	4.79083302036118e-05	4.79083302036139e-05	4.79083302036383e-05	4.79083302036006e-05	0.0919766518368888
0.0069684770284305	1.93510135219581e-05	1.93510135219368e-05	1.9351013521977e-05	1.93510135219638e-05	1.93510135219469e-05	1.93510135219591e-05	1.93510135219481e-05	0.0633249702590528	1.93510135219572e-05	1.93510135219889e-05	1.93510135219437e-05	1.9351013521953e-05	1.93510135219586e-05	1.93510135219458e-05	1.93510135219566e-05	1.93510135219474e-05	1.93510135219315e-05	0.130442868735737	1.93510135219413e-05	1.9351013521952e-05	1.93510135219485e-05	1.93510135219589e-05	1.93510135219605e-05	1.93510135219414e-05	1.93510135219656e-05	1.9351013521955e-05	1.93510135219564e-05	1.93510135219506e-05	1.9351013521974e-05	1.93510135219444e-05	1.9351013521937e-05	1.9351013521941e-05	1.93510135219464e-05	1.93510135219609e-05	1.93510135219681e-05	1.93510135219562e-05	0.0311692934193765	0.0108279966088889	1.93510135219415e-05	1.93510135219518e-05	1.93510135219606e-05	0.210135484820823	1.9351013521951e-05	1.93510135219326e-05	1.93510135219609e-05	1.93510135219711e-05	1.93510135219698e-05	1.9351013521962e-05	1.9351013521957e-05
2.37745088612677e-05	2.37745088612726e-05	2.37745088612706e-05	2.37745088613039e-05	2.37745088612556e-05	2.37745088612752e-05	2.37745088612899e-05	2.37745088612757e-05	0.0120826321745042	2.37745088612646e-05	2.37745088612928e-05	2.37745088612762e-05	0.00935461996787901	2.37745088612779e-05	2.37745088612744e-05	2.37745088612938e-05	2.37745088612835e-05	2.37745088612959e-05	0.26796839143909	0.0300895593232606	2.3774508861277e-05	2.37745088613088e-05	2.37745088612545e-05	2.37745088612885e-05	2.37745088613198e-05	0.0192361630708308	2.37745088612782e-05	2.37745088612646e-05	2.37745088612763e-05	2.37745088612715e-05	2.37745088612644e-05	2.37745088612839e-05	2.37745088613023e-05	2.37745088613053e-05	2.37745088612762e-05	2.37745088612956e-05	2.37745088612723e-05	2.37745088612872e-05	2.37745088612634e-05	2.37745088612659e-05	2.3774508861273e-05	2.37745088612789e-05	0.109224290740033	0.0959868977870682	2.37745088612632e-05	2.37745088612882e-05	2.37745088612856e-05	2.37745088613027e-05	2.37745088612717e-05	2.37745088612878e-05
1.44044221589055e-05	1.44044221588999e-05	1.44044221588936e-05	0.00310087000552104	1.44044221589257e-05	1.44044221589014e-05	1.4404422158922e-05	1.44044221588945e-05	0.0253853221586469	1.44044221589221e-05	1.44044221589237e-05	1.44044221589121e-05	1.44044221589092e-05	1.44044221589151e-05	1.44044221589097e-05	1.44044221589217e-05	1.44044221589258e-05	1.4404422158931e-05	1.44044221588942e-05	1.44044221589244e-05	1.44044221589048e-05	1.44044221589224e-05	1.44044221588908e-05	1.44044221589044e-05	1.44044221589017e-05	1.44044221589107e-05	1.44044221589074e-05	1.44044221589236e-05	1.44044221589039e-05	1.4404422158898e-05	1.44044221589035e-05	1.44044221589018e-05	1.44044221589206e-05	1.44044221589069e-05	1.44044221589192e-05	1.44044221589131e-05	0.0609827695870249	1.44044221589288e-05	1.44044221589146e-05	0.282051212000603	1.44044221588934e-05	1.44044221589071e-05	0.47424393342689	1.44044221589136e-05	0.00505772354394683	1.44044221588954e-05	0.00432386618734195	1.44044221589266e-05	1.44044221589353e-05	1.44044221589025e-05
1.83599351335513e-05	1.83599351335581e-05	1.83599351335492e-05	1.83599351335954e-05	1.83599351335614e-05	1.83599351335666e-05	1.83599351335575e-05	1.83599351335584e-05	1.83599351335594e-05	1.83599351335428e-05	1.83599351335497e-05	1.83599351335539e-05	1.83599351335604e-05	1.8359935133567e-05	1.83599351335733e-05	1.83599351335564e-05	1.83599351335689e-05	1.83599351335636e-05	1.83599351335455e-05	1.83599351335517e-05	1.83599351335619e-05	1.83599351335783e-05	0.0955556118883018	1.83599351335555e-05	1.83599351335467e-05	1.83599351335462e-05	1.83599351335484e-05	1.83599351335725e-05	1.83599351335366e-05	1.83599351335464e-05	1.83599351335718e-05	1.83599351335646e-05	1.83599351335711e-05	0.00241375788734185	1.83599351335507e-05	1.83599351335651e-05	1.83599351335662e-05	1.83599351335496e-05	1.83599351335543e-05	1.83599351335626e-05	1.83599351335594e-05	1.83599351335621e-05	0.294048667891476	1.83599351335592e-05	1.83599351335303e-05	1.83599351335518e-05	0.00215907688037685	1.83599351335753e-05	1.83599351335434e-05	1.83599351335604e-05
1.2428135048395e-05	1.24281350484049e-05	1.24281350483976e-05	1.24281350484104e-05	1.24281350484052e-05	1.24281350484001e-05	1.24281350484086e-05	1.24281350484083e-05	1.2428135048362e-05	1.24281350484034e-05	1.24281350484086e-05	1.24281350484195e-05	1.24281350483988e-05	1.24281350484127e-05	1.24281350484088e-05	1.242813504842e-05	1.24281350484144e-05	1.24281350483978e-05	1.24281350483825e-05	1.24281350483901e-05	1.24281350484141e-05	1.24281350483149e-05	1.24281350483284e-05	1.24281350484037e-05	1.24281350484174e-05	1.24281350484028e-05	1.24281350484161e-05	1.24281350484085e-05	1.24281350484031e-05	1.24281350484007e-05	1.24281350483609e-05	1.24281350484073e-05	1.24281350484105e-05	0.0351557191381405	1.24281350484089e-05	1.24281350484181e-05	1.24281350484045e-05	1.24281350484064e-05	1.24281350483972e-05	1.24281350484133e-05	1.24281350484151e-05	1.24281350483809e-05	0.963626323627116	1.2428135048402e-05	1.24281350484037e-05	1.24281350484202e-05	1.24281350484283e-05	1.24281350484235e-05	1.24281350484049e-05	1.24281350484174e-05
1.79875166381298e-05	1.79875166381103e-05	1.79875166381056e-05	1.7987516638149e-05	0.00879040864998109	1.79875166381197e-05	1.79875166379946e-05	1.79875166381307e-05	1.79875166381189e-05	1.79875166381308e-05	1.79875166381335e-05	1.79875166381229e-05	0.0233257963491528	1.79875166381356e-05	1.7987516638113e-05	1.79875166381214e-05	1.79875166381165e-05	1.79875166381357e-05	1.79875166381404e-05	1.79875166381179e-05	1.79875166381193e-05	0.0529150170824075	0.0046366167333157	1.79875166381476e-05	1.79875166381394e-05	1.79875166381454e-05	1.79875166381361e-05	1.79875166381364e-05	0.00311611798253632	1.79875166381397e-05	1.7987516638122e-05	1.79875166381289e-05	1.79875166381096e-05	0.261829604108022	1.79875166381228e-05	1.79875166381371e-05	1.79875166381399e-05	0.0169285856410994	1.79875166381049e-05	1.79875166380919e-05	1.79875166381243e-05	1.79875166381367e-05	0.45128360284881	1.79875166381017e-05	1.79875166381192e-05	1.79875166381171e-05	1.79875166381319e-05	1.79875166381547e-05	1.79875166381075e-05	1.79875166381427e-05
3.01576714676981e-05	3.01576714677019e-05	3.01576714677048e-05	3.01576714677073e-05	0.0182975632175256	3.01576714677056e-05	3.01576714677106e-05	3.01576714676999e-05	3.01576714677045e-05	3.0157671467701e-05	3.01576714677114e-05	3.01576714676915e-05	3.01576714676893e-05	3.01576714677064e-05	3.01576714677098e-05	3.01576714676969e-05	3.01576714677135e-05	3.015767146771e-05	3.01576714676521e-05	3.01576714676735e-05	3.01576714676983e-05	3.0157671467693e-05	0.00729259304159963	3.01576714676985e-05	0.00380288203911928	3.01576714676861e-05	3.01576714677038e-05	3.01576714676982e-05	3.0157671467695e-05	3.01576714676918e-05	3.01576714677066e-05	3.0157671467708e-05	3.01576714676951e-05	3.01576714677088e-05	3.01576714676941e-05	3.01576714677054e-05	3.01576714677045e-05	3.01576714676848e-05	3.0157671467704e-05	3.0157671467697e-05	3.01576714676951e-05	3.01576714677e-05	0.227248864454779	3.01576714677038e-05	3.01576714677083e-05	3.01576714676893e-05	3.01576714677059e-05	3.01576714677234e-05	3.01576714677102e-05	3.01576714677051e-05
5.75657871989202e-05	5.75657871989258e-05	5.75657871989069e-05	5.75657871989286e-05	0.049145566738186	5.75657871989101e-05	5.75657871989497e-05	5.75657871989402e-05	5.75657871989267e-05	5.75657871989278e-05	5.75657871989135e-05	0.0137534827978948	5.75657871989161e-05	5.75657871989174e-05	5.75657871989419e-05	5.75657871989176e-05	5.75657871989246e-05	5.75657871989217e-05	0.0550014538825623	5.75657871989211e-05	5.75657871989195e-05	5.75657871989301e-05	5.75657871989087e-05	5.75657871989225e-05	5.75657871989222e-05	5.75657871989215e-05	5.7565787198911e-05	5.75657871989203e-05	5.75657871989261e-05	5.75657871989204e-05	5.75657871989302e-05	5.75657871989199e-05	5.75657871989231e-05	5.75657871989078e-05	5.75657871989153e-05	5.75657871989253e-05	5.75657871989294e-05	5.75657871989165e-05	5.7565787198907e-05	5.7565787198914e-05	5.75657871989125e-05	5.75657871989154e-05	0.249653193692228	5.75657871989065e-05	5.75657871989038e-05	5.7565787198905e-05	5.75657871989494e-05	5.75657871989564e-05	5.75657871989259e-05	5.75657871989221e-05
4.94551897467547e-05	4.94551897467493e-05	4.94551897467361e-05	4.9455189746775e-05	4.94551897467383e-05	4.94551897467466e-05	4.94551897467587e-05	4.94551897467517e-05	4.94551897467326e-05	4.94551897467444e-05	4.94551897467521e-05	4.94551897467352e-05	0.0422867613016615	4.94551897467317e-05	4.9455189746761e-05	4.94551897467462e-05	4.94551897467538e-05	4.94551897467556e-05	0.147433885653442	4.94551897467483e-05	4.94551897467307e-05	4.94551897467319e-05	0.0228652065753067	4.94551897467634e-05	4.94551897467613e-05	4.9455189746742e-05	0.0513658347619459	4.94551897467306e-05	4.94551897467534e-05	4.94551897467388e-05	4.94551897467317e-05	4.94551897467431e-05	4.94551897467451e-05	4.94551897467511e-05	4.9455189746753e-05	4.94551897467412e-05	0.0694729474845313	4.94551897467646e-05	4.94551897467247e-05	4.94551897467222e-05	4.94551897467403e-05	4.94551897467641e-05	0.423468140211012	4.94551897467342e-05	4.94551897467245e-05	4.94551897467462e-05	4.94551897467571e-05	4.94551897467772e-05	4.94551897467413e-05	4.94551897467445e-05
4.29062490919052e-05	4.29062490919028e-05	4.29062490919085e-05	4.29062490919235e-05	4.29062490919008e-05	4.29062490919038e-05	4.29062490919149e-05	4.29062490919158e-05	4.29062490919065e-05	4.29062490919217e-05	4.29062490919169e-05	4.29062490919103e-05	4.29062490919103e-05	4.29062490919066e-05	4.29062490919071e-05	4.29062490919175e-05	4.29062490919158e-05	4.29062490919128e-05	4.29062490919165e-05	4.29062490918954e-05	4.29062490919127e-05	4.29062490919127e-05	0.0602360296303197	4.29062490919149e-05	4.29062490919044e-05	4.29062490919062e-05	4.29062490919099e-05	4.29062490919137e-05	4.29062490919207e-05	4.29062490919025e-05	4.29062490919032e-05	4.29062490919022e-05	4.29062490919134e-05	4.29062490919128e-05	4.29062490919092e-05	4.2906249091918e-05	4.29062490919226e-05	4.29062490919145e-05	4.2906249091903e-05	4.29062490918987e-05	4.29062490919063e-05	4.29062490919218e-05	0.474037944181103	4.29062490918965e-05	4.29062490919022e-05	0.0393974031935394	4.2906249091913e-05	4.29062490919316e-05	4.29062490919313e-05	4.29062490919061e-05
4.84594997854804e-05	4.84594997854821e-05	4.84594997854867e-05	4.84594997854932e-05	4.84594997854808e-05	4.84594997854888e-05	4.84594997854907e-05	4.84594997854887e-05	4.84594997854874e-05	4.84594997854957e-05	4.84594997854965e-05	4.84594997854877e-05	4.84594997854745e-05	4.84594997854842e-05	4.84594997854809e-05	4.84594997854937e-05	4.84594997854835e-05	4.84594997854947e-05	4.84594997854831e-05	4.84594997854718e-05	4.84594997855059e-05	4.84594997854785e-05	0.00559751413723406	4.84594997854846e-05	4.84594997854737e-05	4.84594997854863e-05	0.0125913557038531	4.84594997854919e-05	4.84594997854935e-05	4.84594997854835e-05	0.0298703595814296	4.8459499785472e-05	4.84594997854797e-05	4.84594997854851e-05	4.84594997854887e-05	4.84594997854971e-05	0.116948062278642	4.84594997854782e-05	4.84594997854808e-05	4.84594997854908e-05	4.8459499785485e-05	4.84594997854751e-05	0.0198678850797115	0.0907307052755212	0.0195869784019486	4.84594997854968e-05	4.84594997854987e-05	4.84594997855107e-05	4.8459499785498e-05	4.8459499785491e-05
6.66784481492393e-05	6.66784481492253e-05	6.66784481492577e-05	6.66784481492255e-05	6.66784481492283e-05	6.66784481492424e-05	6.66784481492495e-05	6.66784481492506e-05	6.6678448149247e-05	6.66784481492538e-05	6.66784481492198e-05	6.66784481492419e-05	6.66784481492748e-05	6.66784481492336e-05	6.66784481492246e-05	6.6678448149239e-05	6.66784481492317e-05	6.66784481492346e-05	6.66784481492304e-05	0.0390966573787106	6.66784481492191e-05	6.66784481492247e-05	0.0865776328005452	6.66784481492226e-05	6.66784481492392e-05	6.66784481492319e-05	6.66784481492273e-05	6.66784481492328e-05	6.66784481492415e-05	6.66784481492155e-05	6.66784481492507e-05	6.66784481492449e-05	6.66784481492304e-05	6.66784481492398e-05	6.66784481492217e-05	6.66784481492246e-05	0.0697288115815991	6.66784481492258e-05	6.66784481492296e-05	6.66784481492337e-05	6.66784481492242e-05	6.66784481492256e-05	6.66784481492337e-05	0.0815137585754184	6.66784481492267e-05	6.66784481492385e-05	6.66784481492532e-05	6.66784481492454e-05	6.66784481492348e-05	6.66784481492382e-05
4.84594997854729e-05	4.84594997854773e-05	4.84594997854634e-05	4.84594997854956e-05	4.84594997854825e-05	4.84594997854711e-05	4.84594997854794e-05	4.84594997854865e-05	4.84594997854805e-05	0.0431257552527276	4.84594997854798e-05	4.84594997854751e-05	0.0521718471108175	4.84594997854888e-05	4.84594997854772e-05	4.84594997854703e-05	4.84594997854795e-05	4.84594997855031e-05	4.84594997854802e-05	4.84594997854716e-05	0.412355502405653	4.84594997854745e-05	4.84594997854749e-05	4.84594997854852e-05	4.8459499785485e-05	4.84594997854723e-05	4.84594997854863e-05	4.84594997854911e-05	4.84594997854839e-05	4.84594997854743e-05	4.84594997854843e-05	4.84594997854912e-05	4.84594997854923e-05	0.131032558929288	4.84594997854707e-05	4.8459499785476e-05	4.84594997854863e-05	4.84594997854764e-05	4.84594997854627e-05	4.84594997854756e-05	4.84594997854772e-05	4.84594997854775e-05	4.84594997854764e-05	4.84594997854683e-05	4.84594997854643e-05	4.84594997854784e-05	4.84594997854926e-05	4.84594997855073e-05	4.84594997854792e-05	4.84594997855147e-05
4.94551897467336e-05	4.94551897467451e-05	4.94551897467321e-05	4.94551897467432e-05	4.94551897467329e-05	4.94551897467396e-05	0.115925898595071	4.9455189746742e-05	4.94551897467556e-05	4.94551897467013e-05	4.94551897467407e-05	4.94551897467505e-05	0.0793251537704577	4.94551897467418e-05	4.94551897467475e-05	4.94551897467393e-05	4.94551897467363e-05	4.94551897467445e-05	4.9455189746735e-05	4.9455189746731e-05	0.216166294802786	4.94551897467447e-05	4.94551897467271e-05	4.94551897467548e-05	4.94551897467397e-05	0.0823571444195815	4.94551897467436e-05	4.9455189746745e-05	4.94551897467438e-05	4.94551897467347e-05	4.94551897467423e-05	0.0660481187384462	4.94551897467325e-05	0.0722625234621557	4.94551897467372e-05	4.94551897467421e-05	4.94551897467403e-05	4.94551897467603e-05	4.94551897467366e-05	4.9455189746739e-05	4.94551897467433e-05	4.94551897467426e-05	4.94551897467442e-05	4.94551897467352e-05	4.94551897467149e-05	4.94551897467473e-05	0.047234773339444	4.94551897467507e-05	4.94551897467607e-05	4.94551897467449e-05
8.48007959588101e-05	8.48007959587943e-05	8.48007959587961e-05	8.48007959587722e-05	0.066410588110194	8.48007959587743e-05	8.48007959587746e-05	8.48007959587716e-05	8.48007959587827e-05	8.48007959587732e-05	0.0103796897615612	8.4800795958771e-05	8.48007959587744e-05	8.48007959588004e-05	8.48007959587726e-05	8.48007959587986e-05	8.48007959587833e-05	8.48007959587654e-05	8.48007959587713e-05	8.48007959587717e-05	8.48007959587751e-05	8.48007959587801e-05	8.48007959587922e-05	8.48007959587732e-05	8.48007959587787e-05	8.48007959587808e-05	8.48007959587677e-05	8.48007959587836e-05	8.48007959587952e-05	0.037174166563515	8.4800795958798e-05	8.48007959587779e-05	8.48007959587871e-05	8.48007959587729e-05	8.48007959587665e-05	8.48007959587787e-05	8.48007959588109e-05	8.48007959588265e-05	8.48007959587737e-05	8.48007959587615e-05	8.48007959587719e-05	8.4800795958779e-05	0.269711651724604	8.48007959587822e-05	8.48007959587673e-05	8.48007959587785e-05	8.48007959587753e-05	8.48007959587713e-05	8.48007959587717e-05	8.4800795958767e-05
5.62211730407609e-05	5.6221173040751e-05	5.62211730407442e-05	5.62211730407547e-05	5.6221173040743e-05	5.62211730407488e-05	5.6221173040743e-05	5.62211730407666e-05	5.62211730407658e-05	5.62211730407461e-05	5.62211730407608e-05	5.62211730407465e-05	5.62211730407466e-05	5.62211730407481e-05	5.62211730407413e-05	5.62211730407542e-05	5.62211730407499e-05	5.62211730407611e-05	5.62211730407807e-05	5.62211730407482e-05	5.62211730407357e-05	5.62211730407644e-05	5.6221173040746e-05	5.62211730407433e-05	5.62211730407461e-05	5.62211730407561e-05	5.62211730407524e-05	5.62211730407533e-05	5.62211730407522e-05	5.62211730407478e-05	5.62211730407583e-05	5.62211730407575e-05	5.62211730407493e-05	5.62211730407583e-05	5.62211730407718e-05	5.62211730407583e-05	5.62211730407694e-05	5.62211730407463e-05	0.0544082768229276	5.62211730407606e-05	0.0217754768290626	5.62211730407525e-05	0.727039287412666	5.62211730407401e-05	5.62211730407451e-05	5.62211730407467e-05	5.62211730407516e-05	5.6221173040781e-05	5.62211730407531e-05	5.62211730407488e-05
5.33716896705205e-05	5.33716896705367e-05	5.33716896705097e-05	5.33716896705397e-05	5.33716896705137e-05	5.33716896705245e-05	5.337168967053e-05	5.33716896705303e-05	5.33716896705115e-05	5.33716896705238e-05	5.33716896705305e-05	5.33716896705313e-05	5.33716896705168e-05	5.33716896705244e-05	5.33716896705305e-05	5.33716896705417e-05	5.3371689670528e-05	5.33716896705171e-05	5.33716896705111e-05	5.33716896705244e-05	5.33716896705291e-05	5.33716896705325e-05	5.33716896705192e-05	5.33716896705267e-05	5.33716896705382e-05	5.33716896705304e-05	0.0217761121057694	5.33716896705274e-05	5.33716896705184e-05	5.33716896705043e-05	5.33716896705262e-05	5.33716896705069e-05	5.33716896705227e-05	5.33716896705247e-05	5.33716896705299e-05	5.33716896705396e-05	0.0650529250526101	5.33716896705406e-05	0.032152813250638	5.33716896705332e-05	5.33716896705351e-05	5.33716896705343e-05	0.267978574164525	0.0923120668206325	5.33716896705052e-05	5.33716896705262e-05	5.33716896705274e-05	5.33716896705544e-05	5.33716896705243e-05	5.33716896705333e-05
6.48810806368025e-05	6.48810806367983e-05	6.48810806368058e-05	6.48810806368189e-05	6.48810806368219e-05	6.4881080636823e-05	6.48810806368032e-05	6.48810806368312e-05	6.48810806368211e-05	6.48810806368277e-05	6.48810806368174e-05	6.4881080636836e-05	6.48810806368273e-05	6.48810806368258e-05	6.48810806368024e-05	6.48810806368215e-05	6.48810806368164e-05	6.48810806368225e-05	6.48810806368129e-05	6.48810806368107e-05	6.48810806368108e-05	6.48810806368046e-05	6.48810806368211e-05	6.48810806368064e-05	6.48810806368054e-05	6.4881080636837e-05	6.48810806367982e-05	6.48810806368218e-05	6.48810806368095e-05	0.015701898714541	6.48810806368394e-05	6.48810806368225e-05	6.48810806368334e-05	6.4881080636808e-05	6.48810806368088e-05	6.48810806368303e-05	6.48810806368161e-05	6.48810806368322e-05	6.48810806368057e-05	6.48810806368235e-05	6.48810806368493e-05	6.48810806368044e-05	0.0666704515972966	6.48810806367988e-05	6.48810806368043e-05	6.48810806368134e-05	6.48810806368399e-05	6.48810806368321e-05	0.0332463325790359	6.48810806368135e-05
5.37119782587832e-05	5.37119782587822e-05	5.37119782587706e-05	5.3711978258785e-05	5.37119782587689e-05	5.37119782587721e-05	5.37119782587751e-05	5.37119782587876e-05	5.3711978258771e-05	5.37119782587933e-05	5.37119782587823e-05	5.37119782587694e-05	5.37119782587711e-05	5.37119782587662e-05	5.37119782587841e-05	5.37119782587893e-05	5.37119782587784e-05	5.37119782587726e-05	5.37119782587843e-05	0.0149839480763566	5.37119782587589e-05	5.37119782587824e-05	5.37119782587689e-05	5.37119782587707e-05	5.37119782587766e-05	5.37119782587714e-05	5.37119782587714e-05	5.37119782587708e-05	5.37119782587758e-05	5.37119782587767e-05	5.37119782587777e-05	5.37119782587927e-05	5.37119782587737e-05	5.37119782587772e-05	5.37119782587811e-05	5.37119782587854e-05	5.37119782587764e-05	5.37119782587754e-05	5.37119782587673e-05	5.37119782587757e-05	5.37119782587676e-05	5.37119782587718e-05	0.0645042744337292	5.37119782587626e-05	5.37119782587496e-05	5.37119782587787e-05	5.37119782587906e-05	5.37119782587969e-05	5.37119782587818e-05	5.37119782587777e-05
6.69433764696306e-05	6.69433764696329e-05	6.69433764696339e-05	6.69433764696586e-05	6.69433764696535e-05	6.69433764696461e-05	6.69433764696327e-05	6.69433764696396e-05	6.69433764696728e-05	6.69433764696597e-05	6.69433764696353e-05	6.69433764696417e-05	6.69433764696377e-05	6.69433764696259e-05	6.6943376469638e-05	6.69433764696373e-05	6.69433764696258e-05	6.69433764696543e-05	0.0404018114715532	0.0808968415554387	6.69433764696347e-05	6.69433764696361e-05	6.69433764696252e-05	6.69433764696393e-05	6.69433764696443e-05	6.69433764696551e-05	6.69433764696343e-05	6.69433764696557e-05	6.69433764696465e-05	6.69433764696472e-05	6.69433764696487e-05	6.69433764696502e-05	6.6943376469652e-05	6.69433764696447e-05	6.69433764696409e-05	6.6943376469645e-05	6.69433764696636e-05	6.69433764696644e-05	6.69433764696319e-05	6.69433764696333e-05	6.69433764696356e-05	6.69433764696317e-05	0.536078065748897	6.69433764696249e-05	6.69433764696308e-05	6.69433764696481e-05	6.69433764696374e-05	6.69433764696713e-05	6.69433764696553e-05	6.69433764696702e-05
0.0192376423032996	6.29420518908643e-05	6.29420518908649e-05	6.29420518908861e-05	6.29420518908804e-05	6.29420518908661e-05	6.29420518908777e-05	6.29420518908968e-05	6.29420518908757e-05	6.29420518908787e-05	6.29420518908757e-05	6.29420518908729e-05	6.2942051890889e-05	6.29420518908624e-05	6.29420518908698e-05	6.29420518908872e-05	6.29420518908759e-05	6.29420518908931e-05	6.29420518908808e-05	6.29420518908868e-05	6.29420518908812e-05	6.29420518908669e-05	6.29420518908692e-05	6.29420518908657e-05	6.2942051890867e-05	6.2942051890883e-05	6.29420518908793e-05	6.29420518908759e-05	6.29420518908744e-05	6.29420518908617e-05	6.29420518908646e-05	6.29420518908747e-05	6.29420518908733e-05	6.29420518908667e-05	6.2942051890871e-05	6.29420518908688e-05	6.29420518908683e-05	6.29420518908823e-05	6.2942051890887e-05	6.29420518908801e-05	0.0670136149531651	6.29420518908735e-05	0.170740168885288	6.29420518908713e-05	6.29420518908708e-05	6.29420518908708e-05	6.29420518908731e-05	6.29420518908753e-05	6.29420518908862e-05	6.29420518908814e-05
6.31780684801726e-05	6.31780684801717e-05	6.31780684801639e-05	6.3178068480171e-05	6.31780684801579e-05	6.31780684801787e-05	6.31780684801696e-05	6.31780684801632e-05	6.31780684801778e-05	6.3178068480171e-05	6.31780684801567e-05	6.3178068480178e-05	6.31780684801617e-05	6.31780684801678e-05	6.31780684801828e-05	6.31780684801863e-05	6.31780684801768e-05	6.31780684801755e-05	0.0340254528598231	6.3178068480174e-05	6.31780684801895e-05	6.31780684801863e-05	6.31780684801636e-05	6.31780684801703e-05	6.31780684801898e-05	6.31780684801685e-05	6.31780684801599e-05	6.31780684801853e-05	6.31780684801771e-05	6.31780684801759e-05	6.31780684801788e-05	6.31780684802022e-05	6.31780684801769e-05	6.31780684801622e-05	6.31780684801892e-05	6.317806848017e-05	6.31780684801639e-05	6.31780684801855e-05	6.31780684801767e-05	6.31780684801747e-05	6.31780684801734e-05	6.31780684801677e-05	6.31780684802144e-05	6.31780684801619e-05	6.31780684801741e-05	6.31780684801749e-05	6.31780684801876e-05	6.31780684802044e-05	6.31780684801699e-05	6.31780684801785e-05
7.88480489143451e-05	7.88480489143497e-05	7.88480489143463e-05	7.88480489143504e-05	7.88480489143516e-05	7.8848048914333e-05	7.8848048914381e-05	7.88480489143611e-05	7.88480489143755e-05	7.88480489143919e-05	7.88480489143454e-05	0.0755238362368735	7.88480489143464e-05	7.88480489143442e-05	7.88480489143923e-05	7.88480489143406e-05	7.88480489143436e-05	7.8848048914343e-05	7.88480489143547e-05	7.88480489143589e-05	7.88480489143479e-05	7.88480489143643e-05	7.8848048914352e-05	7.88480489143358e-05	7.88480489143455e-05	7.88480489143563e-05	0.0132945504354339	7.88480489143538e-05	7.88480489143465e-05	7.88480489143586e-05	7.88480489143637e-05	7.8848048914344e-05	7.88480489143726e-05	7.88480489143539e-05	7.88480489143371e-05	7.88480489143448e-05	0.200841901383264	7.88480489143555e-05	7.8848048914355e-05	7.88480489144028e-05	7.88480489143731e-05	7.88480489143504e-05	0.239159919583972	7.88480489143651e-05	7.88480489143439e-05	7.88480489143576e-05	7.88480489143441e-05	0.0316004993276383	7.88480489143836e-05	7.88480489143715e-05
5.35412932831216e-05	5.35412932831204e-05	5.35412932831129e-05	5.35412932831542e-05	5.35412932831208e-05	5.3541293283116e-05	5.35412932831334e-05	5.35412932831164e-05	5.35412932831247e-05	5.35412932831352e-05	5.3541293283134e-05	5.35412932831036e-05	5.35412932831362e-05	5.35412932831227e-05	5.35412932831287e-05	5.35412932831241e-05	5.35412932831153e-05	5.35412932831368e-05	5.35412932831145e-05	5.35412932831203e-05	5.35412932831174e-05	5.35412932831144e-05	5.3541293283119e-05	5.35412932831144e-05	0.0696133758689594	5.35412932831329e-05	5.35412932831429e-05	5.3541293283115e-05	5.35412932831155e-05	5.35412932831072e-05	5.35412932831233e-05	5.35412932831543e-05	5.35412932831263e-05	5.35412932831105e-05	5.35412932831327e-05	5.35412932831234e-05	5.35412932831393e-05	5.35412932831215e-05	5.35412932831345e-05	5.3541293283123e-05	5.35412932831199e-05	5.35412932831282e-05	0.0516702265873784	5.35412932831092e-05	5.35412932831146e-05	5.35412932831531e-05	5.35412932831377e-05	5.35412932831316e-05	5.35412932831248e-05	5.35412932831294e-05
5.37119782587768e-05	5.37119782587586e-05	5.37119782587718e-05	5.37119782587744e-05	5.37119782587709e-05	5.37119782587759e-05	5.37119782587767e-05	5.37119782587761e-05	0.0453919330124507	5.37119782587811e-05	5.37119782587688e-05	5.37119782587683e-05	5.37119782587987e-05	5.37119782587769e-05	5.3711978258773e-05	5.37119782587845e-05	5.37119782587791e-05	5.371197825878e-05	5.37119782587573e-05	5.37119782587621e-05	5.37119782587649e-05	5.37119782587913e-05	5.37119782587671e-05	5.37119782587807e-05	0.048527106702278	5.37119782587766e-05	5.3711978258768e-05	5.37119782587719e-05	5.37119782587714e-05	5.37119782587622e-05	5.37119782587583e-05	5.37119782587836e-05	5.37119782587636e-05	5.37119782587708e-05	5.37119782587816e-05	5.37119782587796e-05	5.37119782588373e-05	5.37119782587654e-05	5.37119782587684e-05	5.37119782587793e-05	0.011034978430883	5.37119782587798e-05	0.212745179548739	5.37119782587663e-05	5.37119782587681e-05	5.37119782587781e-05	5.37119782587938e-05	5.37119782588012e-05	5.37119782587969e-05	5.37119782587733e-05
5.04926546309423e-05	5.04926546309423e-05	5.04926546309363e-05	5.04926546309594e-05	5.04926546309396e-05	5.04926546309512e-05	5.04926546309459e-05	5.0492654630937e-05	0.0946917080979269	5.04926546309465e-05	5.04926546309498e-05	5.04926546309472e-05	5.04926546309332e-05	5.04926546309457e-05	5.04926546309498e-05	5.0492654630949e-05	0.0286071963344426	5.04926546309655e-05	5.04926546309365e-05	5.04926546309374e-05	5.04926546309315e-05	5.049265463095e-05	0.0182708130329975	5.04926546309444e-05	5.04926546309344e-05	5.04926546309333e-05	5.04926546309507e-05	5.0492654630948e-05	5.04926546309528e-05	5.04926546309502e-05	5.04926546309558e-05	5.04926546309404e-05	5.04926546309505e-05	5.04926546309579e-05	5.04926546309375e-05	5.04926546309395e-05	5.04926546309643e-05	5.0492654630942e-05	5.04926546309489e-05	5.04926546309392e-05	5.0492654630935e-05	5.04926546309607e-05	5.04926546309535e-05	5.04926546309375e-05	5.04926546309381e-05	5.0492654630953e-05	5.0492654630932e-05	5.04926546309701e-05	5.04926546309386e-05	5.04926546309504e-05
0.0282461398396213	6.02414959388789e-05	6.02414959388661e-05	6.02414959388967e-05	6.02414959388812e-05	6.02414959388738e-05	6.02414959388759e-05	6.02414959388844e-05	6.02414959388936e-05	6.02414959388806e-05	6.02414959388859e-05	6.02414959388717e-05	6.02414959388665e-05	6.02414959388802e-05	6.02414959388706e-05	6.02414959388953e-05	0.0125847696545304	6.02414959388938e-05	6.02414959388773e-05	6.02414959388689e-05	6.02414959388915e-05	6.02414959388817e-05	6.02414959388735e-05	6.02414959388704e-05	6.02414959388914e-05	6.02414959388782e-05	6.02414959388847e-05	0.26034422912646	6.02414959388912e-05	6.0241495938889e-05	6.02414959388645e-05	6.02414959388852e-05	6.02414959388844e-05	0.00537075047084119	6.02414959388624e-05	6.02414959388815e-05	6.02414959388816e-05	6.0241495938871e-05	6.02414959388851e-05	6.0241495938881e-05	6.0241495938865e-05	6.02414959388799e-05	0.108307945212589	6.02414959388689e-05	6.02414959388714e-05	6.02414959388817e-05	6.02414959388841e-05	0.00539767150192754	6.02414959388972e-05	6.0241495938883e-05
6.74795994151649e-05	6.74795994151847e-05	6.74795994151604e-05	6.74795994151917e-05	6.74795994151861e-05	6.74795994151942e-05	6.74795994151785e-05	6.74795994151664e-05	6.74795994151848e-05	6.74795994151933e-05	6.74795994151726e-05	6.74795994151691e-05	6.74795994151763e-05	6.7479599415169e-05	6.74795994151886e-05	6.74795994151796e-05	6.74795994151696e-05	6.74795994151879e-05	6.74795994151641e-05	6.74795994151683e-05	6.74795994151723e-05	6.74795994151776e-05	6.74795994151708e-05	6.7479599415173e-05	6.74795994151673e-05	0.00530283366550251	6.74795994151807e-05	6.74795994151945e-05	6.74795994151953e-05	6.74795994151901e-05	6.74795994151771e-05	6.7479599415179e-05	6.74795994151687e-05	6.74795994151638e-05	6.74795994151725e-05	6.74795994151749e-05	6.74795994151831e-05	6.74795994151989e-05	6.74795994151849e-05	6.74795994151783e-05	6.74795994151671e-05	6.74795994151732e-05	6.74795994151563e-05	6.74795994151598e-05	6.74795994151625e-05	0.00874120960505494	6.74795994151693e-05	6.74795994151937e-05	6.74795994151943e-05	6.74795994151941e-05
5.83634152630895e-05	5.8363415263078e-05	5.8363415263073e-05	5.83634152631063e-05	5.83634152630813e-05	5.83634152631022e-05	5.83634152630875e-05	5.83634152630887e-05	5.83634152630914e-05	5.83634152631168e-05	5.8363415263084e-05	5.83634152630793e-05	0.258650270644195	5.83634152630861e-05	5.8363415263088e-05	5.83634152631331e-05	5.83634152630808e-05	5.8363415263092e-05	5.83634152630887e-05	5.83634152630932e-05	5.83634152630817e-05	5.83634152631044e-05	5.83634152630815e-05	5.83634152630925e-05	5.83634152630894e-05	5.83634152630839e-05	5.83634152630999e-05	5.83634152630936e-05	5.83634152630865e-05	5.83634152630979e-05	5.83634152630963e-05	5.83634152630936e-05	5.83634152630714e-05	5.83634152630941e-05	5.83634152630872e-05	5.83634152630806e-05	5.83634152630873e-05	5.83634152631059e-05	5.83634152630787e-05	5.83634152630725e-05	5.83634152630931e-05	5.83634152630932e-05	5.836341526308e-05	5.8363415263085e-05	0.0049129700417977	5.83634152631075e-05	5.8363415263106e-05	5.83634152631048e-05	5.83634152630873e-05	5.83634152631025e-05
3.31871910684541e-05	3.31871910684586e-05	3.31871910684454e-05	3.31871910684682e-05	0.193705430591115	3.31871910684517e-05	3.3187191068451e-05	3.31871910684686e-05	0.0410788601406687	3.31871910684434e-05	3.31871910684642e-05	3.3187191068454e-05	0.0144444357616207	3.31871910684592e-05	3.31871910684637e-05	3.31871910684729e-05	3.31871910684608e-05	3.31871910684431e-05	0.106772558432764	3.3187191068446e-05	3.31871910684486e-05	3.31871910684576e-05	3.31871910684486e-05	3.31871910684597e-05	3.31871910684387e-05	3.31871910684631e-05	0.0149874529894266	3.31871910684538e-05	3.31871910684453e-05	3.31871910684358e-05	3.31871910684415e-05	3.31871910684614e-05	3.31871910684544e-05	3.31871910684584e-05	3.31871910684575e-05	3.31871910684713e-05	3.31871910684678e-05	3.31871910684501e-05	3.31871910684323e-05	3.31871910684663e-05	3.31871910684588e-05	3.31871910684521e-05	0.472876572240209	3.31871910684355e-05	0.0464067286935777	3.31871910684317e-05	3.31871910684653e-05	3.31871910684835e-05	3.31871910684432e-05	3.31871910684614e-05
4.03381497396417e-05	4.03381497396448e-05	4.03381497396422e-05	4.0338149739644e-05	0.230190298404049	4.03381497396418e-05	4.03381497396479e-05	4.03381497396483e-05	0.0304712574795702	4.03381497396376e-05	4.03381497396366e-05	4.03381497396446e-05	0.011903894724995	4.03381497396515e-05	4.03381497396352e-05	4.03381497396414e-05	4.03381497396394e-05	4.03381497396357e-05	4.03381497396468e-05	4.03381497396231e-05	4.03381497396353e-05	4.03381497396425e-05	4.03381497396364e-05	4.03381497396488e-05	4.03381497396279e-05	4.03381497396491e-05	4.03381497396489e-05	4.03381497396441e-05	4.0338149739633e-05	4.03381497396283e-05	4.03381497396425e-05	4.0338149739646e-05	4.0338149739645e-05	4.0338149739645e-05	4.03381497396361e-05	4.03381497396586e-05	4.03381497396521e-05	0.0039259973014572	4.03381497396475e-05	4.03381497396358e-05	4.03381497396445e-05	4.03381497396523e-05	0.414966677380068	4.03381497396394e-05	0.0792373509068492	4.03381497396313e-05	4.03381497396489e-05	4.03381497396622e-05	4.03381497396429e-05	4.03381497396534e-05
0.0136427232482081	3.56445400914358e-05	3.5644540091422e-05	3.56445400914601e-05	0.0680175292636864	3.56445400914402e-05	3.5644540091448e-05	3.56445400914341e-05	0.0381472780239853	3.5644540091443e-05	3.56445400914382e-05	3.56445400914346e-05	3.56445400914287e-05	3.56445400914524e-05	3.56445400914436e-05	3.56445400914417e-05	3.56445400914395e-05	3.56445400914385e-05	3.56445400914104e-05	3.56445400914407e-05	3.56445400914305e-05	3.56445400914425e-05	3.56445400914274e-05	3.56445400914327e-05	3.56445400914463e-05	3.56445400914435e-05	3.56445400914342e-05	3.56445400914428e-05	3.56445400914372e-05	0.10463349800492	3.56445400914188e-05	3.56445400914317e-05	3.56445400914453e-05	3.5644540091434e-05	3.56445400914173e-05	3.56445400914533e-05	3.56445400914326e-05	3.56445400914262e-05	3.56445400914256e-05	3.56445400914281e-05	3.56445400914304e-05	3.56445400914253e-05	0.310425913264758	3.56445400914225e-05	0.0368093643585994	3.56445400914306e-05	3.5644540091446e-05	3.56445400914584e-05	3.56445400914424e-05	3.56445400914512e-05
3.57201086391089e-05	3.57201086391012e-05	3.57201086390884e-05	3.57201086391002e-05	0.048971020293305	3.57201086391134e-05	3.57201086391077e-05	3.57201086391062e-05	0.114981537185862	3.57201086391033e-05	3.5720108639103e-05	3.5720108639108e-05	3.57201086390984e-05	3.57201086391133e-05	3.57201086391059e-05	3.57201086391125e-05	3.57201086391039e-05	3.57201086390975e-05	3.57201086390975e-05	3.57201086390977e-05	3.57201086390975e-05	3.57201086391043e-05	3.5720108639091e-05	3.57201086391042e-05	3.57201086391122e-05	3.57201086390747e-05	0.0891022337579998	3.57201086390951e-05	3.57201086391034e-05	3.57201086391108e-05	3.57201086391062e-05	3.57201086390964e-05	3.57201086391041e-05	3.57201086390941e-05	3.57201086390959e-05	3.57201086391071e-05	3.57201086391068e-05	3.57201086391034e-05	3.57201086390904e-05	3.57201086391087e-05	3.57201086391129e-05	3.57201086391058e-05	0.1957081763221	3.57201086390945e-05	0.176780117999698	3.57201086391006e-05	3.5720108639115e-05	3.57201086391191e-05	3.5720108639101e-05	3.57201086391095e-05
3.31219499074717e-05	3.31219499074818e-05	3.31219499074491e-05	3.3121949907484e-05	3.31219499074424e-05	3.31219499074755e-05	3.31219499074773e-05	3.31219499074703e-05	0.0296568864426847	3.31219499074654e-05	3.31219499074875e-05	3.31219499074763e-05	3.31219499074752e-05	3.3121949907477e-05	3.31219499074679e-05	3.31219499074553e-05	3.31219499074773e-05	3.31219499074699e-05	3.31219499074865e-05	3.31219499074652e-05	3.31219499074718e-05	3.31219499074804e-05	0.0309171012908968	3.31219499074912e-05	3.3121949907491e-05	3.31219499074754e-05	3.31219499074693e-05	3.31219499074565e-05	3.31219499074648e-05	3.31219499074693e-05	3.31219499074819e-05	3.31219499074681e-05	3.31219499074693e-05	3.3121949907478e-05	3.31219499074786e-05	3.31219499074771e-05	3.3121949907479e-05	3.31219499074674e-05	3.31219499074658e-05	3.31219499074672e-05	3.31219499074688e-05	3.31219499074746e-05	3.31219499074807e-05	3.31219499074669e-05	3.31219499074579e-05	3.31219499074615e-05	3.31219499074727e-05	3.31219499074876e-05	3.31219499074595e-05	3.31219499074656e-05
0.0239897284897128	4.93104505585696e-05	4.93104505585671e-05	4.93104505585917e-05	4.93104505585851e-05	4.93104505585748e-05	4.93104505586018e-05	4.93104505585794e-05	4.93104505585861e-05	4.93104505585801e-05	4.93104505585759e-05	4.93104505585744e-05	4.93104505585899e-05	4.93104505585803e-05	4.93104505585854e-05	4.93104505585828e-05	4.93104505585869e-05	4.9310450558575e-05	0.020487342194578	4.93104505585904e-05	4.93104505585753e-05	4.93104505585864e-05	4.93104505585725e-05	4.93104505585893e-05	4.93104505585911e-05	4.93104505585823e-05	4.93104505585801e-05	4.93104505585753e-05	4.93104505585843e-05	0.193675554412112	4.93104505585639e-05	4.93104505585691e-05	4.93104505585807e-05	4.93104505585852e-05	4.93104505585729e-05	4.93104505585786e-05	4.93104505585744e-05	4.93104505585632e-05	4.93104505586164e-05	4.93104505585712e-05	4.93104505585771e-05	4.93104505585735e-05	0.0517943358130022	4.93104505585684e-05	4.93104505585649e-05	4.93104505585785e-05	4.93104505585827e-05	4.93104505586006e-05	4.93104505585687e-05	4.93104505585798e-05
3.37185210085157e-05	3.37185210085071e-05	3.37185210085048e-05	3.37185210085273e-05	3.37185210085024e-05	3.37185210085092e-05	3.37185210085351e-05	3.37185210085326e-05	0.168014578374789	3.37185210085208e-05	3.37185210085278e-05	3.37185210085286e-05	3.37185210085141e-05	3.37185210085264e-05	3.37185210085134e-05	0.0504225279068234	3.37185210085356e-05	3.37185210085371e-05	0.0478561837009421	3.37185210084864e-05	3.37185210085144e-05	3.37185210085264e-05	3.37185210085072e-05	3.37185210085151e-05	3.37185210085257e-05	3.37185210085088e-05	3.37185210085198e-05	3.37185210085168e-05	3.37185210085052e-05	0.136227947231813	3.37185210085004e-05	3.37185210085055e-05	3.37185210085118e-05	3.37185210085148e-05	3.37185210085278e-05	3.37185210085252e-05	3.37185210085252e-05	3.37185210085021e-05	3.37185210085012e-05	3.37185210085066e-05	3.37185210085132e-05	3.37185210085288e-05	0.093505658308174	3.37185210085051e-05	3.37185210085078e-05	3.37185210085118e-05	3.37185210085185e-05	3.37185210085433e-05	3.37185210085043e-05	3.37185210085213e-05
1.63311832546048e-05	1.6331183254591e-05	0.0187139801227029	1.63311832546171e-05	1.63311832546101e-05	1.63311832546139e-05	1.63311832546097e-05	1.63311832546204e-05	1.63311832546094e-05	1.63311832546181e-05	1.63311832546185e-05	1.63311832546023e-05	1.6331183254604e-05	1.63311832546222e-05	1.63311832546062e-05	1.63311832546056e-05	1.6331183254593e-05	1.63311832545942e-05	1.6331183254583e-05	1.6331183254598e-05	1.63311832545903e-05	1.63311832546049e-05	1.6331183254602e-05	1.63311832546053e-05	1.63311832546032e-05	1.63311832545974e-05	1.63311832545877e-05	1.63311832546127e-05	1.63311832546006e-05	1.63311832545807e-05	1.63311832545993e-05	1.63311832546228e-05	1.63311832546026e-05	0.016154722694917	1.63311832546136e-05	1.63311832546284e-05	0.904633684799559	1.63311832546208e-05	1.63311832546098e-05	1.63311832546146e-05	1.63311832545974e-05	1.63311832545914e-05	1.63311832546078e-05	1.63311832545807e-05	0.0214494634499518	1.63311832546086e-05	1.63311832546394e-05	1.63311832546424e-05	1.63311832546106e-05	1.63311832546207e-05
5.62211730407469e-05	5.62211730407501e-05	5.62211730407488e-05	0.0314854602352663	5.62211730407447e-05	5.6221173040748e-05	5.62211730407464e-05	0.0390285287443485	5.62211730407634e-05	5.62211730407585e-05	5.62211730407597e-05	5.62211730407519e-05	5.62211730407458e-05	5.62211730407506e-05	5.62211730407655e-05	5.62211730407803e-05	5.622117304075e-05	5.62211730407627e-05	0.487383884384943	5.62211730407631e-05	5.62211730407523e-05	5.62211730407499e-05	5.62211730407508e-05	5.62211730407496e-05	5.62211730407607e-05	5.62211730407505e-05	5.62211730407432e-05	5.62211730407608e-05	5.62211730407586e-05	5.62211730407667e-05	5.62211730407396e-05	5.62211730407631e-05	5.62211730407565e-05	5.62211730407533e-05	5.62211730407353e-05	5.62211730407531e-05	5.62211730407514e-05	5.6221173040758e-05	5.62211730407508e-05	5.62211730407407e-05	5.62211730407459e-05	5.6221173040744e-05	0.110470002779054	5.6221173040738e-05	5.6221173040734e-05	5.62211730407621e-05	5.62211730407545e-05	5.62211730407627e-05	5.62211730407672e-05	5.62211730407489e-05
3.38540225014515e-05	3.38540225014499e-05	3.38540225014569e-05	3.38540225014782e-05	3.38540225014598e-05	3.38540225014531e-05	3.38540225014703e-05	3.38540225014628e-05	3.3854022501468e-05	3.38540225014571e-05	3.38540225014859e-05	3.38540225014604e-05	3.38540225014605e-05	3.38540225014646e-05	3.38540225014634e-05	3.38540225014697e-05	3.38540225014442e-05	3.38540225014816e-05	0.0909294191322961	3.38540225014662e-05	3.38540225014718e-05	3.38540225014559e-05	0.0246243919365979	3.38540225014727e-05	3.38540225014648e-05	3.38540225014551e-05	3.38540225014581e-05	3.38540225014563e-05	3.3854022501463e-05	3.38540225014753e-05	3.38540225014587e-05	3.38540225014629e-05	3.38540225014578e-05	3.38540225014637e-05	3.38540225014733e-05	3.38540225014741e-05	3.38540225014711e-05	3.38540225014559e-05	0.63851756363068	3.38540225014734e-05	3.38540225014494e-05	3.38540225014634e-05	0.0192546099938375	3.38540225014545e-05	3.38540225014471e-05	3.38540225014665e-05	3.38540225014717e-05	3.38540225014822e-05	3.38540225014586e-05	3.38540225014626e-05
4.33478021661524e-05	4.33478021661542e-05	4.33478021661494e-05	4.3347802166165e-05	4.33478021661174e-05	4.3347802166161e-05	4.33478021661442e-05	4.3347802166157e-05	4.33478021661607e-05	4.33478021661693e-05	4.3347802166156e-05	4.33478021661511e-05	0.0427092854413577	4.33478021661485e-05	4.33478021661599e-05	4.33478021661528e-05	4.33478021661625e-05	4.33478021661505e-05	4.33478021661317e-05	4.33478021661459e-05	4.33478021661378e-05	4.33478021661383e-05	4.33478021661359e-05	4.33478021661566e-05	4.33478021661418e-05	4.33478021661526e-05	4.33478021661677e-05	4.3347802166159e-05	4.33478021661538e-05	4.33478021661374e-05	4.33478021661569e-05	4.33478021661222e-05	4.33478021661421e-05	4.33478021661488e-05	4.33478021661484e-05	4.33478021661467e-05	4.33478021661522e-05	4.33478021661537e-05	4.33478021661442e-05	4.334780216616e-05	4.33478021661562e-05	4.33478021661429e-05	4.33478021661466e-05	0.0276163252709207	0.160175211425926	4.33478021661584e-05	4.33478021661616e-05	4.33478021661705e-05	4.33478021661546e-05	4.33478021661646e-05
4.79083302036095e-05	4.79083302036125e-05	4.79083302036061e-05	4.79083302036166e-05	0.0292950341227116	4.79083302036122e-05	4.79083302036138e-05	4.79083302036235e-05	4.79083302036162e-05	4.79083302036267e-05	4.79083302036124e-05	4.79083302036238e-05	0.0202157565681927	4.79083302036115e-05	4.79083302036072e-05	4.79083302036178e-05	4.79083302036199e-05	4.79083302036147e-05	0.333848967100195	4.79083302035958e-05	4.79083302036067e-05	4.79083302036071e-05	4.79083302035899e-05	4.79083302036204e-05	4.79083302036133e-05	4.79083302036086e-05	4.79083302035943e-05	4.79083302036158e-05	4.79083302036095e-05	4.79083302036198e-05	4.79083302035975e-05	0.167736003903088	4.79083302036069e-05	4.79083302035967e-05	0.0225802061569925	4.79083302036107e-05	4.79083302036024e-05	0.0491186666978472	4.79083302036095e-05	4.79083302035981e-05	4.79083302036085e-05	4.79083302036026e-05	4.79083302036022e-05	4.79083302036256e-05	0.0720916857361233	4.79083302036213e-05	4.79083302036269e-05	4.79083302036457e-05	4.79083302036294e-05	4.7908330203622e-05
0.202789873568741	6.15621717375593e-05	6.15621717375563e-05	6.15621717375715e-05	0.166934834069418	6.15621717375625e-05	6.15621717375754e-05	6.15621717375745e-05	6.15621717375741e-05	6.15621717375539e-05	6.15621717375676e-05	6.15621717375676e-05	0.0152722972277879	6.15621717375714e-05	6.1562171737552e-05	6.1562171737565e-05	6.15621717375532e-05	6.15621717375776e-05	0.0295062223451625	6.15621717375755e-05	6.15621717375642e-05	0.0363154938704107	6.1562171737557e-05	0.00743662892385877	6.15621717375705e-05	6.15621717375538e-05	6.15621717375686e-05	6.15621717375727e-05	6.15621717375652e-05	6.15621717375667e-05	6.15621717375744e-05	0.0723452116265571	6.15621717375683e-05	6.1562171737571e-05	6.15621717375792e-05	6.15621717375787e-05	6.15621717375675e-05	0.0652002661040277	6.15621717375736e-05	6.15621717375678e-05	6.15621717375558e-05	6.15621717375527e-05	0.0392460714371947	6.15621717375635e-05	0.0699385352951336	6.15621717375789e-05	6.15621717375646e-05	6.15621717375673e-05	6.15621717375695e-05	6.15621717375808e-05
7.27222068576728e-05	7.27222068576856e-05	7.27222068576859e-05	7.2722206857674e-05	0.0970754393959338	7.27222068576806e-05	7.27222068576926e-05	7.27222068576772e-05	7.27222068576816e-05	7.27222068576838e-05	7.27222068576796e-05	7.27222068576723e-05	7.27222068576824e-05	7.27222068576762e-05	7.27222068576714e-05	7.27222068576732e-05	7.27222068576718e-05	7.2722206857669e-05	7.27222068576848e-05	7.27222068576931e-05	7.27222068576909e-05	7.27222068576791e-05	0.0227739203657731	7.27222068576815e-05	0.2038883796479	7.272220685768e-05	7.27222068576645e-05	7.27222068576879e-05	7.27222068576915e-05	7.27222068576798e-05	7.27222068576825e-05	7.27222068576837e-05	7.27222068576721e-05	7.27222068576715e-05	7.27222068576785e-05	7.27222068576775e-05	7.272220685768e-05	7.27222068576792e-05	7.27222068576685e-05	7.27222068576859e-05	7.2722206857671e-05	7.27222068576743e-05	7.27222068576531e-05	0.0192832532741085	7.27222068576543e-05	7.27222068576713e-05	7.27222068576953e-05	7.27222068576886e-05	7.27222068577092e-05	7.27222068576847e-05
5.71750933130937e-05	5.71750933130992e-05	5.71750933131078e-05	5.71750933130985e-05	5.71750933130946e-05	5.71750933131041e-05	5.71750933131088e-05	5.71750933131055e-05	5.71750933130924e-05	5.71750933131155e-05	5.71750933131151e-05	5.717509331309e-05	0.0193481009291567	5.71750933131061e-05	5.7175093313108e-05	5.71750933131069e-05	5.71750933131096e-05	5.7175093313114e-05	5.71750933130876e-05	5.71750933131004e-05	5.7175093313089e-05	5.71750933131014e-05	5.71750933130942e-05	5.7175093313128e-05	5.71750933130995e-05	5.71750933130956e-05	5.7175093313104e-05	5.71750933131083e-05	5.71750933130909e-05	5.71750933131011e-05	5.717509331308e-05	5.71750933130977e-05	5.71750933130934e-05	5.71750933131013e-05	5.71750933130961e-05	5.71750933131125e-05	0.495652452736052	5.71750933130959e-05	5.71750933130889e-05	5.71750933131027e-05	5.7175093313103e-05	5.71750933130905e-05	5.71750933130978e-05	0.0368271772930736	5.71750933131085e-05	5.71750933130963e-05	5.7175093313114e-05	5.71750933131189e-05	5.7175093313098e-05	5.71750933131071e-05
7.77563983810751e-05	7.77563983810711e-05	7.77563983810713e-05	7.77563983810793e-05	0.0244974768056359	7.77563983810744e-05	7.7756398381087e-05	7.77563983810948e-05	7.77563983810736e-05	7.77563983810812e-05	7.77563983810821e-05	7.77563983810772e-05	0.0245620463500101	7.7756398381079e-05	7.77563983810856e-05	7.77563983810804e-05	7.77563983810973e-05	7.77563983810803e-05	7.77563983810667e-05	7.77563983810882e-05	7.77563983810754e-05	7.77563983810845e-05	7.77563983810844e-05	7.77563983810758e-05	7.77563983810835e-05	7.77563983811032e-05	7.77563983810681e-05	7.77563983810848e-05	7.7756398381082e-05	7.7756398381097e-05	7.77563983810886e-05	7.775639838108e-05	7.7756398381097e-05	7.77563983810818e-05	7.7756398381082e-05	7.77563983810754e-05	7.77563983810967e-05	7.7756398381097e-05	7.77563983810773e-05	7.77563983810777e-05	7.77563983810995e-05	7.77563983810847e-05	0.669950303821802	7.77563983810793e-05	7.77563983810737e-05	7.77563983810785e-05	7.77563983810758e-05	7.77563983810803e-05	7.77563983810808e-05	7.77563983810819e-05
0.197155635518113	8.1518473507471e-05	8.15184735074751e-05	8.15184735074643e-05	8.15184735074974e-05	8.15184735074531e-05	8.15184735074628e-05	8.15184735074649e-05	8.151847350746e-05	8.15184735074595e-05	8.15184735074908e-05	8.15184735074632e-05	8.15184735074685e-05	8.15184735074683e-05	8.15184735074693e-05	8.15184735074632e-05	8.15184735074555e-05	8.15184735074735e-05	0.236650908260348	8.15184735074702e-05	8.15184735074719e-05	8.1518473507475e-05	8.15184735074745e-05	8.15184735074606e-05	8.15184735074652e-05	8.15184735075087e-05	0.0661609726548739	8.15184735074547e-05	8.15184735074999e-05	8.1518473507499e-05	8.15184735074855e-05	8.15184735074568e-05	8.15184735074675e-05	8.15184735074608e-05	8.15184735074683e-05	0.0144625835730915	8.15184735074693e-05	8.15184735074522e-05	8.15184735074589e-05	8.15184735074792e-05	8.15184735074598e-05	8.15184735074574e-05	8.15184735074723e-05	8.15184735074691e-05	8.15184735074539e-05	8.15184735074637e-05	8.15184735074572e-05	8.15184735074603e-05	8.15184735074915e-05	8.15184735074909e-05
0.00013299642993144	0.00013299642993143	0.000132996429931435	0.000132996429931466	0.000132996429931461	0.000132996429931442	0.000132996429931442	0.000132996429931432	0.000132996429931436	0.000132996429931435	0.000132996429931436	0.000132996429931432	0.00013299642993144	0.000132996429931442	0.000132996429931444	0.00013299642993144	0.000132996429931437	0.000132996429931436	0.216450416880586	0.0806018738447673	0.000132996429931438	0.00013299642993144	0.000132996429931436	0.000132996429931442	0.000132996429931436	0.00013299642993144	0.000132996429931436	0.000132996429931436	0.000132996429931435	0.000132996429931436	0.000132996429931437	0.000132996429931442	0.000132996429931443	0.000132996429931436	0.000132996429931443	0.000132996429931439	0.000132996429931438	0.000132996429931439	0.25179839809451	0.000132996429931429	0.000132996429931451	0.000132996429931435	0.000132996429931439	0.000132996429931437	0.000132996429931434	0.000132996429931437	0.000132996429931437	0.0122074276817413	0.000132996429931434	0.000132996429931436
0.000104855144433878	0.000104855144433888	0.000104855144433876	0.00010485514443388	0.000104855144433882	0.000104855144433882	0.000104855144433876	0.00010485514443387	0.000104855144433876	0.000104855144433876	0.000104855144433868	0.000104855144433876	0.000104855144433876	0.000104855144433872	0.000104855144433878	0.000104855144433876	0.0494573066439072	0.000104855144433877	0.000104855144433878	0.000104855144433903	0.000104855144433878	0.000104855144433868	0.000104855144433877	0.000104855144433878	0.000104855144433877	0.00010485514443388	0.000104855144433877	0.000104855144433876	0.000104855144433876	0.00010485514443388	0.00010485514443388	0.000104855144433876	0.000104855144433888	0.000104855144433883	0.00010485514443388	0.000104855144433883	0.000104855144433874	0.0107525391011371	0.709665946995411	0.000104855144433885	0.000104855144433879	0.00010485514443388	0.000104855144433918	0.000104855144433878	0.000104855144433877	0.000104855144433881	0.000104855144433889	0.000104855144433895	0.000104855144433872	0.000104855144433882
0.0445667110661378	9.75686822158171e-05	9.75686822158191e-05	9.75686822158178e-05	9.75686822158882e-05	9.7568682215833e-05	9.75686822158237e-05	9.75686822158631e-05	0.0108909881689366	9.75686822158164e-05	9.7568682215817e-05	9.75686822158219e-05	9.75686822158243e-05	9.75686822158193e-05	9.75686822158281e-05	9.75686822158172e-05	9.7568682215819e-05	9.75686822158249e-05	0.269313007778501	0.0976700017605971	9.75686822158245e-05	9.75686822158165e-05	9.75686822158177e-05	9.75686822158214e-05	9.75686822158163e-05	9.75686822158442e-05	9.75686822158257e-05	9.75686822158558e-05	9.75686822158284e-05	9.75686822158297e-05	9.75686822158239e-05	9.7568682215822e-05	9.75686822158209e-05	9.75686822158242e-05	0.0999162912406499	9.75686822158225e-05	9.7568682215823e-05	0.204487524975905	9.75686822158171e-05	9.75686822158196e-05	9.75686822158214e-05	9.75686822158177e-05	9.75686822158198e-05	9.75686822158157e-05	9.75686822158192e-05	9.75686822158158e-05	9.75686822158233e-05	9.75686822158454e-05	9.75686822158539e-05	9.75686822158152e-05
0.166508682110923	9.53598074926263e-05	0.0694305974794815	9.53598074926069e-05	9.53598074926115e-05	9.53598074926274e-05	9.53598074926092e-05	9.5359807492615e-05	9.53598074926107e-05	9.53598074926076e-05	9.53598074926119e-05	9.53598074926142e-05	9.53598074926107e-05	9.53598074926099e-05	9.53598074926131e-05	9.53598074926081e-05	9.53598074926048e-05	9.53598074926118e-05	9.53598074926151e-05	9.53598074926131e-05	9.5359807492607e-05	0.257695632683386	9.53598074926142e-05	9.53598074926073e-05	9.53598074926083e-05	9.53598074926126e-05	9.53598074926122e-05	9.53598074926279e-05	9.53598074926064e-05	9.53598074926224e-05	0.0155397828550236	9.53598074926147e-05	9.53598074926396e-05	9.53598074926058e-05	9.53598074926021e-05	9.53598074926116e-05	9.53598074926071e-05	9.53598074926069e-05	9.53598074926157e-05	9.53598074926399e-05	9.535980749261e-05	9.53598074926113e-05	9.53598074926099e-05	9.53598074926099e-05	9.53598074926102e-05	9.53598074926046e-05	9.535980749261e-05	9.53598074926086e-05	9.53598074926113e-05	9.53598074926054e-05
7.70452709884223e-05	7.70452709884346e-05	7.70452709884276e-05	7.70452709884421e-05	7.70452709884424e-05	7.70452709884366e-05	7.70452709884241e-05	7.70452709884394e-05	0.0772138115564501	7.70452709884677e-05	7.70452709884472e-05	7.70452709884267e-05	7.70452709884248e-05	7.70452709884332e-05	7.7045270988439e-05	7.70452709884228e-05	7.70452709884236e-05	7.70452709884637e-05	7.70452709884504e-05	7.70452709884553e-05	7.70452709884213e-05	7.70452709884362e-05	7.7045270988425e-05	7.70452709884377e-05	7.70452709884311e-05	7.7045270988457e-05	7.70452709884431e-05	7.70452709884357e-05	7.70452709884446e-05	7.70452709884506e-05	7.70452709884366e-05	7.70452709884476e-05	7.70452709884336e-05	7.70452709884255e-05	7.70452709884367e-05	7.70452709884337e-05	7.70452709884332e-05	7.70452709884383e-05	7.70452709884434e-05	7.7045270988437e-05	7.70452709884412e-05	7.70452709884231e-05	7.70452709884369e-05	7.70452709884447e-05	7.70452709884299e-05	7.70452709884217e-05	7.70452709884405e-05	7.70452709884354e-05	7.70452709884623e-05	7.70452709884565e-05
6.94259803685895e-05	6.94259803685752e-05	6.94259803685385e-05	6.94259803685653e-05	0.0329079483437196	6.94259803685701e-05	6.9425980368579e-05	6.94259803685595e-05	6.94259803685588e-05	6.94259803685669e-05	6.94259803685659e-05	6.94259803685566e-05	0.101398193633922	6.94259803685518e-05	6.94259803685602e-05	6.94259803685819e-05	6.94259803685671e-05	6.94259803685769e-05	6.94259803685438e-05	6.94259803685804e-05	6.94259803685566e-05	6.94259803685763e-05	6.94259803685722e-05	6.94259803685642e-05	6.94259803685409e-05	6.94259803685671e-05	6.94259803685834e-05	6.94259803685563e-05	6.94259803685574e-05	6.94259803685823e-05	6.94259803685537e-05	6.94259803685799e-05	6.94259803685727e-05	6.94259803685711e-05	6.94259803685838e-05	6.94259803685693e-05	6.94259803685935e-05	6.94259803685812e-05	0.0403419506640573	6.94259803685822e-05	6.94259803685582e-05	6.94259803685587e-05	0.236348585044912	6.94259803685517e-05	6.94259803685464e-05	6.94259803685657e-05	6.94259803685468e-05	6.94259803685608e-05	6.94259803685831e-05	0.0724905705736799
8.78975744993813e-05	8.78975744993636e-05	8.78975744993817e-05	0.0375283261926431	8.78975744993988e-05	8.78975744993844e-05	8.78975744993743e-05	8.78975744994017e-05	8.78975744994041e-05	8.78975744993807e-05	8.78975744993833e-05	8.78975744993791e-05	8.78975744993748e-05	8.78975744993774e-05	8.78975744993853e-05	8.78975744993794e-05	8.78975744993803e-05	8.78975744993846e-05	0.0959868880071534	8.78975744993817e-05	8.78975744993783e-05	8.78975744994851e-05	8.78975744993904e-05	8.78975744993835e-05	0.0642761733625347	8.78975744993754e-05	8.7897574499371e-05	8.78975744994135e-05	8.78975744994084e-05	8.78975744993828e-05	8.78975744994008e-05	8.78975744993854e-05	8.78975744993852e-05	8.789757449938e-05	0.126855733736824	8.78975744993777e-05	8.78975744993728e-05	0.370785133051945	8.78975744994117e-05	8.78975744993952e-05	8.78975744993771e-05	8.78975744993711e-05	0.105995474649	8.78975744993822e-05	8.78975744993752e-05	8.78975744993966e-05	8.78975744993725e-05	8.78975744993827e-05	8.78975744993704e-05	8.78975744994125e-05
6.29420518908677e-05	6.29420518908693e-05	6.29420518908629e-05	6.29420518908706e-05	6.29420518908647e-05	6.29420518908728e-05	6.2942051890872e-05	6.29420518908774e-05	6.2942051890891e-05	6.29420518908812e-05	6.2942051890869e-05	6.2942051890869e-05	6.29420518908741e-05	6.29420518908675e-05	6.29420518908752e-05	6.29420518908568e-05	6.29420518908619e-05	6.29420518908789e-05	6.29420518908647e-05	6.29420518908857e-05	6.2942051890879e-05	6.29420518908952e-05	6.29420518908678e-05	6.29420518908821e-05	0.353549118133016	6.29420518908706e-05	6.29420518908675e-05	6.29420518908828e-05	6.29420518908643e-05	6.29420518908759e-05	6.29420518908778e-05	6.29420518908797e-05	6.29420518908675e-05	6.29420518908702e-05	6.29420518908622e-05	6.2942051890865e-05	6.29420518909025e-05	0.0627527171951099	0.20919076028974	6.29420518908695e-05	6.29420518908778e-05	6.2942051890867e-05	0.0267568900377729	6.29420518908593e-05	6.29420518908563e-05	6.29420518908727e-05	6.2942051890871e-05	6.29420518908975e-05	6.29420518908633e-05	6.29420518908865e-05
7.33554415059167e-05	7.33554415059091e-05	7.33554415059147e-05	7.33554415059419e-05	7.33554415059138e-05	7.33554415059407e-05	7.33554415059057e-05	7.33554415059032e-05	7.33554415059084e-05	7.33554415059279e-05	7.33554415059167e-05	7.33554415059093e-05	7.33554415059129e-05	7.33554415059165e-05	7.33554415059093e-05	0.0287267356437863	7.33554415059208e-05	7.33554415059148e-05	7.33554415058882e-05	7.33554415059089e-05	7.3355441505904e-05	7.33554415059096e-05	7.33554415059037e-05	7.33554415059105e-05	7.33554415059062e-05	7.33554415059222e-05	7.33554415058977e-05	7.3355441505912e-05	7.3355441505915e-05	7.33554415059069e-05	7.33554415059067e-05	7.33554415059115e-05	7.33554415058978e-05	7.33554415059077e-05	7.33554415059026e-05	7.33554415059082e-05	7.33554415059031e-05	7.33554415059135e-05	0.0782293464462721	7.33554415059065e-05	7.33554415059098e-05	7.33554415059017e-05	7.33554415058969e-05	7.33554415059045e-05	0.110568273652963	7.33554415059075e-05	7.33554415058998e-05	7.33554415059169e-05	7.33554415059108e-05	7.33554415059081e-05
7.56613373021948e-05	7.5661337302202e-05	7.56613373021888e-05	7.56613373022039e-05	7.56613373021966e-05	7.56613373021884e-05	7.5661337302189e-05	7.56613373021921e-05	0.162653395531529	7.56613373021949e-05	7.56613373021914e-05	7.56613373021821e-05	7.56613373022015e-05	7.56613373021927e-05	7.56613373021903e-05	7.56613373021821e-05	7.56613373021793e-05	7.56613373021874e-05	7.56613373022119e-05	7.56613373021936e-05	7.56613373021942e-05	7.56613373021848e-05	7.5661337302184e-05	7.56613373021921e-05	0.0506127733872047	7.56613373022007e-05	7.56613373021946e-05	7.56613373022112e-05	7.5661337302188e-05	7.56613373021939e-05	7.56613373022197e-05	7.56613373021934e-05	7.56613373021998e-05	7.56613373021882e-05	7.56613373021906e-05	7.566133730219e-05	7.56613373021962e-05	7.56613373022148e-05	7.56613373021912e-05	7.56613373021873e-05	7.56613373022025e-05	7.56613373021988e-05	0.336978430084247	7.56613373021809e-05	7.56613373022002e-05	7.56613373022024e-05	7.56613373021912e-05	7.56613373021932e-05	7.5661337302201e-05	7.56613373021943e-05
2.55404292252733e-05	2.55404292252795e-05	0.583581280292279	2.55404292252853e-05	2.55404292252712e-05	2.55404292252831e-05	0.104553471030309	0.0261682159481044	2.55404292252752e-05	2.55404292252846e-05	2.55404292252826e-05	2.5540429225284e-05	2.55404292252999e-05	2.55404292252777e-05	2.55404292252945e-05	2.55404292252832e-05	2.55404292252902e-05	2.55404292252817e-05	2.55404292252634e-05	2.55404292252718e-05	2.55404292252725e-05	2.5540429225268e-05	2.55404292252674e-05	2.55404292252733e-05	2.55404292252738e-05	2.55404292252823e-05	0.0107225528343968	2.55404292252879e-05	2.55404292252828e-05	2.55404292252747e-05	2.55404292252533e-05	2.55404292252684e-05	2.55404292252629e-05	2.55404292252675e-05	2.55404292252841e-05	2.55404292252783e-05	2.55404292252912e-05	2.55404292252738e-05	2.55404292252624e-05	2.55404292252838e-05	2.55404292252752e-05	2.55404292252764e-05	2.55404292252775e-05	2.55404292253235e-05	0.0242654818103066	2.5540429225275e-05	2.55404292252908e-05	2.55404292253071e-05	2.55404292252863e-05	2.5540429225288e-05
2.5893693725398e-05	2.58936937254035e-05	2.58936937253985e-05	2.58936937254161e-05	2.58936937253787e-05	2.58936937254093e-05	2.58936937254083e-05	2.58936937253991e-05	2.58936937254125e-05	2.58936937254048e-05	2.5893693725405e-05	2.58936937254022e-05	2.58936937254012e-05	2.58936937254131e-05	2.58936937254076e-05	2.58936937253936e-05	2.58936937254099e-05	2.58936937253978e-05	2.58936937253948e-05	2.58936937253878e-05	2.58936937253854e-05	2.58936937254106e-05	2.58936937253905e-05	2.58936937254128e-05	0.318652315380557	2.5893693725397e-05	2.58936937254078e-05	2.58936937253917e-05	2.58936937254086e-05	2.58936937253954e-05	2.58936937253981e-05	2.58936937254094e-05	2.58936937254048e-05	2.58936937254125e-05	2.5893693725403e-05	2.58936937254095e-05	2.58936937254202e-05	2.58936937254079e-05	0.295024396949159	2.58936937253984e-05	2.58936937253974e-05	2.5893693725409e-05	2.58936937253912e-05	2.58936937254109e-05	0.0290437149832216	2.58936937253937e-05	2.58936937254144e-05	2.58936937254311e-05	2.58936937254066e-05	2.58936937254199e-05
5.09507281040072e-05	5.09507281040179e-05	5.0950728103996e-05	0.0542178399107643	5.0950728104004e-05	5.09507281040267e-05	5.09507281040134e-05	5.09507281040156e-05	5.09507281040193e-05	5.09507281040043e-05	5.0950728104016e-05	5.09507281040061e-05	5.0950728104021e-05	5.09507281040183e-05	5.09507281040178e-05	0.0302824944694388	5.09507281040059e-05	5.09507281040249e-05	5.09507281039983e-05	5.09507281040126e-05	5.09507281039996e-05	5.09507281040074e-05	5.09507281040013e-05	5.09507281040012e-05	5.0950728104013e-05	5.0950728104002e-05	5.09507281040041e-05	5.09507281040096e-05	5.0950728104003e-05	5.09507281040159e-05	5.09507281040072e-05	5.09507281040066e-05	5.09507281040092e-05	5.09507281040136e-05	5.0950728104009e-05	5.09507281040137e-05	0.011819107134846	5.09507281040175e-05	5.09507281040085e-05	5.09507281040075e-05	5.09507281040192e-05	5.0950728103995e-05	5.09507281039993e-05	5.09507281039976e-05	0.103866853202733	5.09507281040111e-05	5.0950728104029e-05	5.09507281040356e-05	5.09507281040004e-05	5.09507281040074e-05
5.45819914116252e-05	5.4581991411637e-05	0.325217047349617	5.45819914116311e-05	5.4581991411622e-05	5.45819914116262e-05	5.45819914116205e-05	0.032657643250733	5.4581991411632e-05	5.45819914116342e-05	5.45819914116293e-05	5.45819914116295e-05	5.45819914116269e-05	5.45819914116363e-05	5.45819914116332e-05	5.45819914116326e-05	5.45819914116338e-05	5.45819914116379e-05	5.45819914116163e-05	5.45819914116162e-05	5.4581991411623e-05	5.45819914116293e-05	5.45819914116226e-05	5.45819914116278e-05	5.45819914116248e-05	5.45819914116305e-05	0.0208769089505546	5.45819914116273e-05	5.45819914116141e-05	5.45819914116246e-05	5.45819914116193e-05	5.458199141163e-05	5.45819914116321e-05	5.45819914116263e-05	5.45819914116293e-05	5.45819914116376e-05	5.45819914116343e-05	5.45819914116306e-05	5.45819914116289e-05	5.45819914116393e-05	5.45819914116249e-05	5.45819914116203e-05	0.0278999378640061	0.151382388820823	0.0849333387865438	5.45819914116205e-05	5.45819914116428e-05	5.45819914116363e-05	5.45819914116313e-05	5.45819914116419e-05
3.94873031810862e-05	3.94873031811138e-05	3.94873031811058e-05	3.94873031811175e-05	3.94873031810868e-05	3.9487303181096e-05	3.94873031810975e-05	3.9487303181115e-05	3.94873031811106e-05	3.94873031810932e-05	3.94873031810999e-05	3.94873031810883e-05	3.94873031810828e-05	3.94873031810981e-05	3.94873031810989e-05	3.94873031811151e-05	0.0315174672709958	3.94873031811087e-05	3.94873031810664e-05	3.94873031810897e-05	3.94873031810965e-05	3.94873031810837e-05	3.94873031810776e-05	3.94873031810901e-05	0.122703277840671	3.9487303181088e-05	3.94873031810916e-05	3.94873031810997e-05	3.94873031810983e-05	3.94873031811044e-05	3.94873031810929e-05	3.94873031810849e-05	3.94873031810789e-05	3.94873031811046e-05	3.94873031811012e-05	3.94873031810982e-05	0.0281324116948376	3.9487303181097e-05	0.318629348113432	3.9487303181082e-05	3.94873031810899e-05	3.94873031810909e-05	3.94873031810607e-05	3.94873031810917e-05	3.94873031810778e-05	3.9487303181099e-05	3.94873031810974e-05	3.94873031811232e-05	3.94873031810828e-05	3.94873031811285e-05
0.00010293336970983	0.000102933369709823	0.000102933369709816	0.00010293336970982	0.000102933369709819	0.000102933369709819	0.000102933369709823	0.000102933369709822	0.000102933369709817	0.000102933369709811	0.000102933369709827	0.000102933369709813	0.000102933369709823	0.000102933369709823	0.00010293336970982	0.000102933369709847	0.000102933369709814	0.000102933369709823	0.00010293336970983	0.000102933369709821	0.000102933369709815	0.000102933369709822	0.000102933369709827	0.000102933369709821	0.00010293336970982	0.000102933369709819	0.000102933369709819	0.000102933369709833	0.000102933369709859	0.000102933369709822	0.000102933369709826	0.000102933369709824	0.000102933369709819	0.000102933369709823	0.0513864441152322	0.000102933369709819	0.0957430190370234	0.000102933369709822	0.000102933369709812	0.000102933369709819	0.000102933369709823	0.000102933369709841	0.0756036083398553	0.000102933369709826	0.000102933369709825	0.000102933369709817	0.000102933369709824	0.000102933369709819	0.000102933369709826	0.000102933369709823
5.35412932831208e-05	5.35412932831119e-05	5.35412932831054e-05	5.35412932831429e-05	0.080740259522998	5.35412932831265e-05	5.35412932831337e-05	5.35412932831324e-05	5.35412932831693e-05	5.35412932831345e-05	5.35412932831132e-05	5.35412932831241e-05	5.35412932831197e-05	5.35412932831176e-05	5.35412932831238e-05	5.35412932831376e-05	0.063577475382058	5.35412932831094e-05	5.35412932831124e-05	5.35412932831141e-05	5.35412932831164e-05	5.35412932831295e-05	5.35412932831108e-05	5.35412932831292e-05	0.116093382049842	5.35412932831178e-05	5.35412932831146e-05	5.35412932831303e-05	5.35412932831264e-05	5.35412932831131e-05	5.35412932831231e-05	5.35412932831356e-05	5.35412932831213e-05	5.35412932831195e-05	5.35412932831224e-05	5.35412932831512e-05	5.3541293283138e-05	5.35412932831283e-05	5.35412932831261e-05	0.154142895685446	5.35412932831222e-05	5.3541293283128e-05	0.0712610279089233	5.35412932831102e-05	0.0255285697965385	5.35412932831293e-05	5.354129328314e-05	5.35412932831545e-05	5.35412932831227e-05	5.35412932831255e-05
8.74414017989414e-05	8.74414017989608e-05	8.74414017989273e-05	8.74414017989295e-05	0.0682607283177756	8.74414017989228e-05	8.74414017989251e-05	8.74414017989508e-05	8.74414017989192e-05	8.74414017989264e-05	8.74414017989264e-05	8.74414017989259e-05	8.74414017989342e-05	8.74414017989207e-05	8.74414017989461e-05	8.74414017989662e-05	8.74414017989261e-05	8.74414017989184e-05	8.74414017989323e-05	8.74414017989324e-05	8.7441401798933e-05	8.74414017989471e-05	8.74414017989204e-05	8.74414017989195e-05	8.74414017989273e-05	8.74414017989273e-05	8.74414017989286e-05	8.7441401798966e-05	8.74414017989492e-05	8.74414017989348e-05	8.74414017989236e-05	8.74414017989227e-05	8.74414017989795e-05	8.7441401798921e-05	8.74414017989249e-05	8.74414017989286e-05	8.74414017989297e-05	8.74414017989223e-05	8.7441401798943e-05	8.74414017989485e-05	8.74414017989263e-05	8.74414017989214e-05	0.0352232158288691	0.0212117056660005	8.74414017989382e-05	8.74414017989284e-05	8.74414017989263e-05	8.74414017989207e-05	8.74414017989256e-05	8.7441401798922e-05
3.81462802103657e-05	3.81462802103698e-05	3.81462802103567e-05	3.814628021038e-05	0.0750256727493191	3.81462802103815e-05	3.8146280210373e-05	3.81462802103752e-05	3.81462802103948e-05	3.81462802103525e-05	3.81462802103861e-05	3.81462802103673e-05	3.81462802103729e-05	3.81462802103757e-05	3.81462802103588e-05	3.81462802103717e-05	3.8146280210371e-05	3.81462802103562e-05	3.81462802103533e-05	3.81462802103605e-05	3.81462802103398e-05	3.81462802103637e-05	3.8146280210363e-05	3.8146280210374e-05	0.0968133917989678	3.81462802103673e-05	3.81462802103622e-05	3.81462802103779e-05	3.81462802103663e-05	3.8146280210359e-05	3.81462802103589e-05	3.81462802103831e-05	3.81462802103701e-05	3.8146280210365e-05	3.81462802103791e-05	3.814628021038e-05	0.0214882239986731	3.81462802103499e-05	3.81462802103712e-05	3.81462802103658e-05	3.81462802103676e-05	3.81462802103881e-05	3.81462802103407e-05	0.0159484063531061	0.10117760026906	3.81462802103672e-05	3.81462802103596e-05	3.81462802104021e-05	3.81462802103738e-05	3.81462802103843e-05
3.49785427036067e-05	3.4978542703621e-05	3.49785427035892e-05	3.49785427036112e-05	3.49785427035996e-05	3.49785427035998e-05	3.49785427036144e-05	3.49785427036064e-05	3.49785427036624e-05	3.49785427036064e-05	3.49785427035975e-05	3.49785427036022e-05	3.49785427035895e-05	3.49785427036284e-05	3.49785427036026e-05	3.4978542703607e-05	3.49785427035896e-05	3.49785427036024e-05	3.49785427035564e-05	3.49785427035941e-05	3.49785427035887e-05	3.49785427036025e-05	0.0488734062587445	3.4978542703588e-05	0.22130387493613	3.49785427036032e-05	3.49785427035925e-05	3.49785427036214e-05	3.49785427035866e-05	3.49785427036056e-05	3.49785427035677e-05	3.49785427036003e-05	3.49785427036032e-05	3.49785427036132e-05	3.49785427035971e-05	3.49785427036157e-05	3.49785427036062e-05	3.49785427036109e-05	0.243247177816491	3.49785427036151e-05	3.49785427036041e-05	3.49785427036078e-05	0.136200014429509	3.49785427035996e-05	3.4978542703576e-05	3.49785427035992e-05	3.49785427036149e-05	3.4978542703616e-05	3.49785427036107e-05	0.118899069864669
9.55850640993898e-06	9.55850640993374e-06	9.55850640995938e-06	9.55850640990848e-06	9.55850640992568e-06	9.55850640990685e-06	9.55850640988563e-06	9.55850640988885e-06	9.55850640994816e-06	9.55850640991654e-06	9.55850640994611e-06	9.55850640995571e-06	9.55850640989163e-06	9.55850640993993e-06	9.55850640991852e-06	9.55850640993713e-06	9.55850640991272e-06	9.55850640991757e-06	9.55850640994238e-06	9.5585064099504e-06	9.55850640995409e-06	9.55850640991288e-06	9.55850640992482e-06	9.55850640992927e-06	9.55850640993789e-06	9.55850640990219e-06	9.55850640989953e-06	9.55850640989973e-06	9.55850640992421e-06	9.55850640994269e-06	9.55850640992574e-06	9.55850640993322e-06	9.55850640993084e-06	9.55850640992293e-06	9.55850640994377e-06	9.55850640992541e-06	9.55850640992821e-06	9.55850640993665e-06	9.55850640991397e-06	9.55850640990234e-06	9.55850640993896e-06	9.55850640992457e-06	9.55850640992182e-06	9.55850640994917e-06	9.55850640994637e-06	9.55850640990562e-06	9.55850640992657e-06	9.55850640992738e-06	9.55850640991382e-06	9.55850640992338e-06
9.0018543692893e-06	9.00185436928685e-06	9.00185436930564e-06	9.0018543692467e-06	9.00185436929192e-06	9.00185436925721e-06	9.0018543692654e-06	9.00185436927465e-06	9.00185436929298e-06	9.00185436925672e-06	9.00185436927381e-06	9.00185436930518e-06	9.00185436924088e-06	9.00185436929455e-06	9.00185436924424e-06	9.00185436927321e-06	9.00185436926711e-06	9.00185436925162e-06	9.00185436928779e-06	9.00185436929493e-06	9.0018543692835e-06	9.00185436925894e-06	9.00185436930402e-06	9.00185436926493e-06	9.00185436928089e-06	9.00185436925038e-06	9.0018543692688e-06	9.00185436924254e-06	9.00185436927464e-06	9.00185436926303e-06	9.00185436926437e-06	9.00185436926794e-06	9.00185436926151e-06	9.00185436925797e-06	9.00185436928998e-06	9.00185436925136e-06	9.00185436925817e-06	9.00185436929223e-06	9.00185436928329e-06	9.00185436927399e-06	9.00185436927502e-06	9.00185436925609e-06	9.00185436928208e-06	9.00185436929921e-06	0.00662721336122025	9.0018543692918e-06	9.00185436922668e-06	9.00185436924338e-06	9.00185436924472e-06	9.00185436923013e-06
8.93976223433962e-06	8.93976223436098e-06	8.93976223439519e-06	8.93976223433855e-06	8.93976223438582e-06	8.93976223436099e-06	8.93976223433824e-06	8.93976223434478e-06	8.93976223437901e-06	8.93976223430451e-06	8.93976223435603e-06	8.93976223437695e-06	8.93976223429774e-06	8.93976223438625e-06	8.93976223434756e-06	8.93976223435609e-06	8.93976223435829e-06	8.93976223433239e-06	8.93976223436464e-06	8.93976223437201e-06	8.93976223434268e-06	8.93976223431571e-06	8.93976223437138e-06	8.93976223436542e-06	8.93976223438535e-06	8.93976223434934e-06	8.93976223436049e-06	8.93976223433867e-06	8.93976223435958e-06	8.93976223436469e-06	8.93976223435171e-06	8.93976223435664e-06	8.93976223434791e-06	8.93976223432897e-06	8.93976223435758e-06	8.93976223435226e-06	8.93976223433493e-06	8.93976223437905e-06	8.93976223438445e-06	8.9397622343694e-06	8.93976223436318e-06	8.93976223433444e-06	8.93976223435902e-06	8.93976223438532e-06	8.93976223437693e-06	8.93976223437397e-06	8.93976223428692e-06	8.93976223434929e-06	8.93976223436062e-06	8.93976223434847e-06
9.28460632770959e-06	9.28460632768553e-06	9.28460632772186e-06	9.28460632765833e-06	9.28460632768432e-06	9.28460632768088e-06	9.28460632767067e-06	9.28460632766018e-06	9.28460632770359e-06	9.2846063276127e-06	9.28460632771355e-06	9.28460632772375e-06	9.28460632763327e-06	9.28460632769933e-06	9.28460632769216e-06	9.28460632766868e-06	9.28460632768601e-06	9.28460632765533e-06	9.28460632770112e-06	9.28460632771895e-06	9.28460632766214e-06	9.28460632770032e-06	9.28460632769165e-06	9.28460632767664e-06	9.28460632767469e-06	9.28460632765898e-06	9.28460632769043e-06	9.28460632766853e-06	9.28460632768725e-06	9.28460632767409e-06	9.28460632770401e-06	9.28460632767435e-06	9.28460632769993e-06	9.28460632769266e-06	9.28460632766807e-06	9.28460632765974e-06	9.28460632767729e-06	9.28460632770173e-06	9.28460632771464e-06	9.28460632769193e-06	9.28460632768881e-06	9.28460632768032e-06	9.28460632769711e-06	9.28460632772526e-06	9.28460632772112e-06	9.28460632768906e-06	9.2846063276112e-06	9.28460632764888e-06	9.28460632765325e-06	9.28460632766419e-06
7.79061011183283e-06	7.79061011183907e-06	7.79061011186792e-06	7.7906101118315e-06	7.79061011186116e-06	7.7906101118411e-06	7.79061011180248e-06	7.79061011183804e-06	7.79061011184291e-06	7.79061011181044e-06	7.79061011182739e-06	7.79061011184604e-06	7.790610111811e-06	7.79061011185564e-06	7.7906101118297e-06	7.79061011183425e-06	7.79061011183266e-06	7.79061011184702e-06	7.7906101118703e-06	7.79061011185584e-06	7.7906101118398e-06	7.79061011186173e-06	7.79061011186806e-06	7.79061011182999e-06	7.790610111838e-06	7.7906101117952e-06	7.79061011184682e-06	7.79061011184217e-06	7.7906101117941e-06	7.79061011185078e-06	7.79061011184883e-06	7.79061011181071e-06	7.79061011183573e-06	7.79061011179658e-06	7.79061011183997e-06	7.79061011182557e-06	7.79061011177483e-06	7.79061011185996e-06	7.79061011186127e-06	7.79061011186023e-06	7.79061011184891e-06	7.79061011182294e-06	7.79061011186462e-06	7.79061011185817e-06	7.7906101118772e-06	7.79061011182486e-06	7.79061011190664e-06	7.79061011180818e-06	7.79061011177431e-06	7.79061011184661e-06
8.25231888992585e-06	8.25231888990032e-06	8.25231888994658e-06	8.25231888989214e-06	8.25231888992463e-06	8.25231888989608e-06	8.25231888989716e-06	8.25231888989339e-06	8.25231888991906e-06	8.25231888986551e-06	8.25231888990049e-06	8.25231888992802e-06	8.2523188899159e-06	8.25231888991954e-06	8.2523188899218e-06	8.25231888989635e-06	8.25231888992623e-06	8.25231888991478e-06	8.25231888993754e-06	8.25231888993952e-06	8.25231888990493e-06	8.25231888991945e-06	8.25231888994204e-06	8.25231888988736e-06	8.25231888989334e-06	8.25231888988186e-06	8.25231888992373e-06	8.25231888992557e-06	8.25231888991244e-06	8.25231888990555e-06	8.25231888991858e-06	8.25231888990676e-06	8.25231888992971e-06	8.2523188898589e-06	8.25231888989648e-06	8.25231888990581e-06	8.25231888984836e-06	8.25231888990915e-06	8.25231888992191e-06	8.2523188899171e-06	8.25231888991217e-06	8.25231888992362e-06	8.25231888994074e-06	8.25231888992079e-06	8.25231888995604e-06	8.25231888991905e-06	8.25231888994746e-06	8.25231888984487e-06	8.25231888989737e-06	8.25231888988872e-06
7.73694800777211e-06	7.73694800777363e-06	7.73694800782283e-06	7.73694800779165e-06	7.73694800781461e-06	7.73694800778215e-06	7.73694800774866e-06	7.7369480077697e-06	7.73694800780706e-06	7.73694800776804e-06	7.73694800777652e-06	7.73694800779001e-06	7.73694800777851e-06	7.73694800779214e-06	7.7369480077819e-06	7.736948007803e-06	7.73694800778833e-06	7.73694800779882e-06	7.7369480078043e-06	7.73694800781603e-06	7.73694800781083e-06	7.73694800778524e-06	7.73694800781867e-06	7.73694800778323e-06	7.73694800778376e-06	7.73694800777608e-06	7.73694800781091e-06	7.73694800779366e-06	7.73694800780148e-06	7.73694800778721e-06	7.73694800781469e-06	7.73694800779006e-06	7.7369480077923e-06	7.73694800777533e-06	7.73694800782252e-06	7.73694800780254e-06	7.73694800778378e-06	7.73694800780289e-06	7.73694800782727e-06	7.73694800781701e-06	7.73694800780386e-06	7.73694800781219e-06	7.73694800779198e-06	7.73694800782853e-06	7.73694800784287e-06	7.73694800781043e-06	7.7369480077673e-06	7.736948007739e-06	7.73694800780821e-06	7.73694800777056e-06
1.47447779391881e-05	1.47447779391663e-05	1.47447779391644e-05	1.47447779391818e-05	1.47447779391606e-05	1.47447779391672e-05	1.47447779391861e-05	1.47447779391692e-05	1.47447779391832e-05	1.47447779391881e-05	1.47447779391727e-05	1.47447779391705e-05	1.47447779391667e-05	1.47447779391842e-05	1.47447779391597e-05	1.47447779391645e-05	1.47447779391741e-05	1.47447779391704e-05	1.47447779391554e-05	1.47447779391739e-05	1.4744777939161e-05	1.47447779391807e-05	1.47447779391599e-05	1.47447779391651e-05	1.47447779391735e-05	1.47447779391726e-05	1.47447779391721e-05	1.47447779391817e-05	1.47447779391752e-05	1.47447779391618e-05	1.474477793917e-05	1.47447779391618e-05	1.47447779391739e-05	1.47447779391552e-05	1.47447779391769e-05	1.47447779391938e-05	1.47447779391809e-05	1.47447779391865e-05	1.47447779391473e-05	1.47447779391748e-05	1.47447779391754e-05	1.47447779391808e-05	1.47447779391675e-05	1.47447779391747e-05	1.47447779391541e-05	1.474477793918e-05	1.47447779391851e-05	1.47447779391876e-05	1.47447779391648e-05	1.47447779391753e-05
5.03417883679525e-05	5.03417883679637e-05	5.03417883679396e-05	5.03417883679578e-05	5.03417883679553e-05	5.03417883679486e-05	5.03417883679513e-05	5.03417883679519e-05	0.0132954822511253	5.03417883679603e-05	5.03417883679414e-05	5.03417883679614e-05	5.03417883679479e-05	5.03417883679575e-05	5.03417883679542e-05	5.03417883679602e-05	5.03417883679839e-05	5.03417883679653e-05	5.03417883679447e-05	5.03417883679447e-05	5.03417883679304e-05	5.03417883679522e-05	5.03417883679609e-05	0.0100193243233382	5.03417883679649e-05	5.03417883679627e-05	5.03417883679591e-05	5.03417883679623e-05	5.0341788367952e-05	5.03417883679634e-05	5.0341788367954e-05	5.03417883679524e-05	5.03417883679632e-05	5.03417883679388e-05	5.03417883679628e-05	5.03417883679514e-05	5.0341788367964e-05	5.03417883679506e-05	5.03417883679662e-05	5.03417883679567e-05	5.03417883679494e-05	5.03417883679431e-05	5.03417883679544e-05	5.03417883679566e-05	0.218293547100827	5.03417883679475e-05	5.03417883679558e-05	5.03417883679754e-05	5.03417883679569e-05	5.03417883679585e-05
3.58722110866009e-05	3.58722110866044e-05	3.58722110865868e-05	3.58722110866041e-05	3.58722110866009e-05	3.58722110866027e-05	3.58722110866075e-05	3.5872211086589e-05	3.58722110865988e-05	3.58722110866011e-05	3.58722110866046e-05	3.5872211086592e-05	3.58722110865938e-05	3.58722110865953e-05	3.58722110866004e-05	3.58722110865915e-05	3.58722110866065e-05	3.58722110866022e-05	3.58722110866016e-05	3.58722110865923e-05	3.58722110865825e-05	0.00643645150192574	3.58722110865823e-05	3.58722110866003e-05	3.58722110865942e-05	3.58722110865999e-05	3.58722110865956e-05	3.58722110865969e-05	3.58722110865934e-05	3.58722110865899e-05	3.58722110865969e-05	3.58722110865817e-05	3.58722110865973e-05	3.5872211086588e-05	3.58722110865951e-05	3.58722110866052e-05	3.58722110866043e-05	3.58722110865945e-05	3.58722110865982e-05	3.58722110865906e-05	3.58722110866063e-05	3.58722110865985e-05	3.58722110865916e-05	3.58722110865797e-05	3.58722110865772e-05	3.58722110865929e-05	3.58722110866164e-05	3.58722110866179e-05	3.58722110865877e-05	3.58722110865976e-05
3.23586025801605e-05	3.23586025801598e-05	3.23586025801531e-05	3.23586025801719e-05	3.23586025801496e-05	3.23586025801582e-05	3.2358602580139e-05	3.23586025801519e-05	3.23586025801594e-05	3.23586025801622e-05	3.23586025801695e-05	3.23586025801573e-05	3.23586025801409e-05	3.23586025801638e-05	3.23586025801494e-05	3.23586025801577e-05	3.23586025801559e-05	3.23586025801454e-05	3.23586025801527e-05	3.23586025801613e-05	3.23586025801537e-05	3.23586025801609e-05	3.23586025801512e-05	3.2358602580152e-05	3.23586025801471e-05	3.23586025801562e-05	3.2358602580158e-05	3.23586025801745e-05	3.23586025801619e-05	3.2358602580145e-05	3.23586025801499e-05	3.23586025801622e-05	3.23586025801561e-05	3.23586025801919e-05	3.23586025801569e-05	3.23586025801503e-05	3.23586025801708e-05	3.23586025801587e-05	3.23586025801598e-05	3.23586025801632e-05	0.00786218347115837	3.23586025801447e-05	3.23586025801561e-05	3.23586025801404e-05	3.23586025801453e-05	3.23586025801599e-05	3.23586025801857e-05	3.23586025801697e-05	3.23586025801546e-05	3.23586025801447e-05
2.6971414791234e-05	2.69714147912332e-05	2.69714147912467e-05	2.69714147912519e-05	2.69714147912465e-05	2.69714147912538e-05	2.69714147912346e-05	2.6971414791251e-05	2.69714147912431e-05	2.69714147912381e-05	2.69714147912493e-05	2.69714147912569e-05	2.69714147912485e-05	2.69714147912382e-05	2.69714147912473e-05	2.69714147912458e-05	2.69714147912467e-05	2.69714147912454e-05	2.69714147912266e-05	2.69714147912432e-05	2.69714147912443e-05	2.69714147912327e-05	2.69714147912339e-05	2.69714147912405e-05	2.69714147912524e-05	2.69714147912428e-05	2.69714147912454e-05	2.69714147912404e-05	2.69714147912438e-05	2.69714147912366e-05	2.69714147912482e-05	2.69714147912515e-05	2.69714147912432e-05	2.697141479124e-05	2.6971414791247e-05	2.69714147912487e-05	2.69714147912403e-05	2.697141479125e-05	2.69714147912367e-05	2.69714147912419e-05	2.69714147912496e-05	2.69714147912473e-05	2.69714147912345e-05	2.69714147912263e-05	2.69714147912376e-05	2.69714147912563e-05	2.69714147912441e-05	2.69714147912625e-05	2.6971414791245e-05	2.69714147912512e-05
2.26251873683655e-05	2.26251873683721e-05	2.26251873683841e-05	2.26251873683874e-05	2.26251873683838e-05	2.26251873683763e-05	2.26251873683683e-05	2.26251873683774e-05	2.26251873683868e-05	2.26251873683921e-05	0.00403224992690737	2.26251873683766e-05	2.26251873683635e-05	2.26251873683731e-05	2.26251873683767e-05	2.26251873683729e-05	2.26251873683747e-05	2.26251873683841e-05	2.26251873683741e-05	2.26251873683672e-05	2.26251873683739e-05	2.26251873683701e-05	2.26251873683746e-05	2.26251873683735e-05	2.26251873683802e-05	2.26251873683723e-05	2.26251873683715e-05	2.26251873683707e-05	2.26251873683688e-05	2.2625187368372e-05	2.26251873683913e-05	2.26251873683761e-05	2.26251873683704e-05	2.26251873683828e-05	2.26251873683738e-05	2.26251873683814e-05	2.26251873683704e-05	2.26251873683812e-05	2.26251873683728e-05	2.26251873683761e-05	2.26251873683727e-05	2.26251873683904e-05	2.26251873683839e-05	2.26251873683731e-05	2.26251873683756e-05	2.262518736837e-05	2.26251873683416e-05	2.26251873683999e-05	2.26251873683728e-05	2.26251873683871e-05
7.46555808308562e-05	7.465558083084e-05	7.46555808308975e-05	7.46555808308817e-05	0.164431191074451	7.46555808308474e-05	7.46555808308426e-05	7.46555808308637e-05	0.0244311583404489	7.46555808308913e-05	0.0170914752436971	7.46555808308923e-05	7.46555808308539e-05	7.46555808308399e-05	7.46555808308641e-05	7.46555808308722e-05	7.46555808308587e-05	7.46555808308609e-05	7.46555808308546e-05	7.4655580830858e-05	7.46555808308391e-05	7.46555808308444e-05	7.46555808308556e-05	7.46555808308621e-05	0.0310722393568157	7.46555808308688e-05	7.46555808308589e-05	7.46555808308756e-05	7.46555808308962e-05	7.46555808308604e-05	7.46555808308627e-05	7.46555808308496e-05	7.46555808308391e-05	7.46555808308501e-05	7.46555808308723e-05	7.46555808308535e-05	7.46555808309463e-05	7.46555808308619e-05	0.0534463952134081	7.4655580830853e-05	0.0245747519562564	7.46555808308434e-05	0.0811097565699194	0.0587382736813601	0.0874104916611214	7.46555808308608e-05	7.46555808308513e-05	7.46555808309101e-05	7.46555808308716e-05	7.46555808308657e-05
8.88243492867501e-05	8.88243492867515e-05	8.88243492867567e-05	8.88243492867814e-05	0.0437195835264313	8.88243492867543e-05	8.8824349286757e-05	8.88243492867581e-05	8.88243492867507e-05	8.88243492867534e-05	8.88243492867543e-05	8.88243492867481e-05	8.88243492867535e-05	8.88243492867567e-05	8.88243492867567e-05	8.88243492867576e-05	8.88243492867623e-05	8.88243492867577e-05	8.88243492867573e-05	8.88243492867903e-05	8.88243492867572e-05	8.88243492867866e-05	8.88243492867512e-05	8.88243492867544e-05	8.88243492867489e-05	8.88243492867707e-05	8.88243492867564e-05	8.88243492867562e-05	8.88243492867745e-05	8.88243492867797e-05	8.8824349286776e-05	8.88243492867712e-05	8.8824349286797e-05	8.8824349286758e-05	8.88243492867535e-05	8.88243492867544e-05	8.88243492867523e-05	8.88243492867582e-05	8.88243492867608e-05	8.88243492867586e-05	8.88243492867495e-05	8.88243492867551e-05	0.0521176170422032	8.88243492867571e-05	8.88243492867719e-05	0.760458728041984	8.88243492867555e-05	8.88243492867539e-05	8.88243492867662e-05	8.88243492867521e-05
0.000102308337344679	0.000102308337344674	0.000102308337344681	0.000102308337344674	0.0574736633018256	0.000102308337344677	0.000102308337344674	0.000102308337344671	0.000102308337344675	0.000102308337344761	0.000102308337344676	0.000102308337344675	0.000102308337344668	0.000102308337344676	0.000102308337344677	0.000102308337344676	0.000102308337344683	0.000102308337344675	0.000102308337344667	0.145407647207719	0.000102308337344668	0.000102308337344685	0.000102308337344676	0.000102308337344673	0.0556866288462315	0.00010230833734468	0.000102308337344673	0.000102308337344674	0.000102308337344703	0.00010230833734467	0.000102308337344688	0.000102308337344693	0.000102308337344668	0.00010230833734468	0.000102308337344669	0.000102308337344679	0.000102308337344669	0.000102308337344675	0.000102308337344672	0.0348643446956317	0.000102308337344674	0.000102308337344675	0.1030956994475	0.0728404050348348	0.000102308337344686	0.000102308337344695	0.000102308337344679	0.000102308337344673	0.000102308337344702	0.000102308337344676
0.000136222283755773	0.000136222283755781	0.000136222283755773	0.000136222283755774	0.000136222283755774	0.000136222283755775	0.000136222283755775	0.000136222283755771	0.000136222283755772	0.000136222283755776	0.00013622228375577	0.000136222283755773	0.000136222283755771	0.000136222283755779	0.000136222283755772	0.000136222283755778	0.000136222283755774	0.000136222283755777	0.000136222283755774	0.000136222283755782	0.000136222283755776	0.000136222283755777	0.000136222283755776	0.000136222283755773	0.136058804407884	0.000136222283755777	0.000136222283755773	0.000136222283755772	0.000136222283755775	0.000136222283755775	0.000136222283755777	0.000136222283755779	0.000136222283755781	0.000136222283755777	0.00013622228375578	0.000136222283755777	0.000136222283755774	0.00013622228375577	0.0980034263003473	0.000136222283755772	0.000136222283755778	0.000136222283755776	0.571219343432767	0.000136222283755777	0.000136222283755774	0.000136222283755781	0.000136222283755775	0.000136222283755774	0.000136222283755775	0.000136222283755779
9.27354885020727e-05	9.27354885020675e-05	9.27354885020798e-05	9.27354885020657e-05	9.27354885020636e-05	9.27354885020637e-05	9.27354885020675e-05	9.27354885020725e-05	0.0279015944561855	9.27354885020699e-05	9.27354885020716e-05	9.27354885020697e-05	9.2735488502088e-05	9.27354885020673e-05	9.2735488502066e-05	9.2735488502069e-05	9.27354885020712e-05	9.27354885020657e-05	9.27354885020782e-05	0.0977339026718777	9.27354885020635e-05	9.27354885020664e-05	9.27354885021012e-05	9.27354885020715e-05	9.27354885020658e-05	9.27354885020654e-05	9.27354885020698e-05	9.27354885020676e-05	9.27354885020777e-05	9.27354885020611e-05	9.2735488502065e-05	9.27354885020689e-05	9.27354885020724e-05	9.27354885020711e-05	9.27354885020681e-05	9.27354885020709e-05	9.27354885020671e-05	9.27354885020614e-05	0.183130433871229	9.27354885021432e-05	9.27354885021026e-05	9.27354885020675e-05	9.27354885020746e-05	9.27354885020842e-05	0.0521688291583668	9.27354885020721e-05	9.27354885020682e-05	9.27354885020664e-05	9.27354885020698e-05	9.27354885020771e-05
0.000101080771323102	0.000101080771323105	0.000101080771323106	0.000101080771323109	0.000101080771323099	0.000101080771323098	0.000101080771323101	0.000101080771323099	0.000101080771323103	0.000101080771323104	0.000101080771323102	0.0001010807713231	0.000101080771323106	0.000101080771323098	0.000101080771323103	0.000101080771323101	0.000101080771323109	0.000101080771323102	0.162348846664069	0.000101080771323096	0.000101080771323105	0.000101080771323109	0.000101080771323109	0.000101080771323105	0.0001010807713231	0.000101080771323099	0.0001010807713231	0.000101080771323099	0.000101080771323108	0.000101080771323134	0.000101080771323109	0.00010108077132311	0.000101080771323102	0.000101080771323105	0.0001010807713231	0.000101080771323103	0.000101080771323106	0.000101080771323116	0.0918822824357439	0.00010108077132312	0.000101080771323102	0.000101080771323107	0.735964036081846	0.000101080771323105	0.0001010807713231	0.000101080771323118	0.000101080771323104	0.000101080771323099	0.000101080771323109	0.000101080771323107
7.24096716726423e-05	0.11382283639567	0.132149907138968	7.24096716726368e-05	0.0206129260884886	7.24096716726346e-05	7.24096716726245e-05	7.24096716726504e-05	7.24096716726282e-05	7.24096716726487e-05	7.24096716726266e-05	7.24096716726246e-05	7.24096716726173e-05	7.2409671672623e-05	7.24096716726273e-05	7.24096716726283e-05	7.24096716726448e-05	7.24096716726457e-05	7.24096716726194e-05	0.177295346691563	7.24096716726261e-05	0.105923559199621	7.24096716726173e-05	7.24096716726149e-05	7.24096716726307e-05	7.24096716726503e-05	7.24096716726258e-05	7.24096716726436e-05	7.2409671672633e-05	7.24096716726339e-05	7.24096716726241e-05	0.0329930422884351	7.24096716726562e-05	7.24096716726329e-05	7.2409671672652e-05	7.24096716726253e-05	7.24096716726301e-05	7.24096716726369e-05	0.0384806054461578	7.24096716726383e-05	7.24096716726275e-05	7.24096716726247e-05	7.24096716726317e-05	7.24096716726177e-05	7.24096716726218e-05	7.24096716726401e-05	7.24096716726198e-05	7.24096716726893e-05	7.24096716726446e-05	7.24096716726598e-05
6.48810806367968e-05	6.4881080636803e-05	6.48810806368029e-05	6.48810806368071e-05	6.48810806367877e-05	6.48810806368214e-05	6.48810806367987e-05	6.48810806368092e-05	6.48810806367908e-05	6.48810806367763e-05	6.48810806367931e-05	6.4881080636794e-05	0.0433121051548583	6.48810806367954e-05	6.48810806367958e-05	6.48810806367931e-05	6.48810806368164e-05	6.48810806368077e-05	0.0751259650445761	6.48810806368129e-05	6.48810806367912e-05	6.48810806368e-05	6.48810806368072e-05	6.48810806367953e-05	0.00782514432152224	6.48810806368069e-05	6.48810806367945e-05	0.183980018270812	6.48810806368105e-05	6.48810806367849e-05	6.48810806368228e-05	6.48810806368091e-05	6.48810806367945e-05	6.48810806367964e-05	6.48810806368175e-05	6.48810806368061e-05	6.48810806368129e-05	6.48810806368134e-05	6.48810806368045e-05	6.48810806368084e-05	6.48810806368213e-05	6.48810806367844e-05	0.422353443866106	6.48810806367978e-05	6.48810806367927e-05	6.48810806368096e-05	6.48810806368021e-05	6.48810806368519e-05	6.48810806368093e-05	6.48810806368458e-05
5.67896668869088e-05	5.67896668869053e-05	5.67896668868907e-05	5.67896668869278e-05	0.0706308423669222	5.67896668869142e-05	5.67896668869085e-05	5.67896668869032e-05	5.67896668869228e-05	5.67896668869155e-05	5.67896668869047e-05	5.67896668869094e-05	5.6789666886907e-05	5.67896668869008e-05	5.67896668869009e-05	5.67896668869056e-05	0.215321264790859	5.6789666886919e-05	5.67896668869179e-05	5.67896668869085e-05	5.67896668869103e-05	5.67896668868978e-05	0.104141367159332	5.67896668869043e-05	5.67896668869001e-05	5.67896668868963e-05	5.67896668869051e-05	5.67896668869129e-05	5.67896668869035e-05	5.67896668869112e-05	5.67896668869032e-05	5.67896668869105e-05	0.017434109381526	5.67896668869046e-05	5.67896668869001e-05	5.67896668869005e-05	5.67896668869051e-05	5.67896668869044e-05	5.67896668868605e-05	5.678966688689e-05	5.6789666886907e-05	5.67896668869022e-05	0.390838499419389	0.043210393314888	0.0169482112950302	5.67896668869113e-05	5.67896668869146e-05	5.67896668869396e-05	5.67896668869182e-05	5.67896668869158e-05
9.17257647092965e-05	9.17257647092919e-05	9.17257647092978e-05	9.17257647092993e-05	9.17257647093045e-05	9.1725764709298e-05	9.17257647092997e-05	9.17257647093273e-05	9.17257647093014e-05	9.1725764709333e-05	9.1725764709294e-05	9.17257647092963e-05	9.17257647092982e-05	9.17257647092956e-05	9.17257647092933e-05	9.17257647092977e-05	9.17257647092992e-05	9.17257647092938e-05	9.1725764709298e-05	9.17257647092949e-05	9.17257647092925e-05	0.523631372471836	0.18825135357486	9.17257647093002e-05	9.17257647092962e-05	9.17257647092999e-05	9.17257647093012e-05	9.17257647093148e-05	9.17257647093194e-05	9.17257647093011e-05	9.17257647092929e-05	9.17257647092935e-05	9.17257647093065e-05	9.17257647092954e-05	9.1725764709301e-05	9.17257647092967e-05	9.17257647092973e-05	9.17257647093202e-05	9.17257647092934e-05	9.17257647093246e-05	9.17257647092983e-05	9.17257647093268e-05	9.17257647093119e-05	9.17257647092965e-05	9.17257647092989e-05	9.17257647093107e-05	9.1725764709296e-05	9.17257647092978e-05	9.17257647092983e-05	9.17257647093066e-05
5.22138980601726e-05	5.22138980602109e-05	5.22138980601843e-05	5.22138980601961e-05	0.033074448793761	5.22138980602066e-05	5.22138980602035e-05	5.2213898060196e-05	5.22138980601984e-05	0.0200422354322467	5.2213898060204e-05	5.22138980601818e-05	5.22138980601961e-05	5.22138980601888e-05	5.22138980601995e-05	5.22138980602041e-05	5.22138980601979e-05	5.22138980602065e-05	0.120535553904849	5.22138980602676e-05	5.22138980601918e-05	0.176691786881425	0.0147891536396465	5.22138980601896e-05	5.22138980601847e-05	5.22138980601939e-05	5.22138980601897e-05	5.22138980601986e-05	0.447450191948953	5.22138980601904e-05	5.22138980601863e-05	5.22138980601822e-05	5.22138980601868e-05	5.22138980601993e-05	5.22138980601936e-05	5.22138980601902e-05	5.22138980602111e-05	5.22138980601908e-05	5.22138980601774e-05	5.2213898060186e-05	5.22138980601935e-05	5.22138980602009e-05	0.0789029231919467	5.22138980601796e-05	5.22138980601847e-05	5.22138980601934e-05	0.0302878715320682	5.22138980602406e-05	5.22138980602139e-05	5.22138980602367e-05
1.95758462608908e-05	1.95758462608975e-05	1.95758462608949e-05	1.95758462608841e-05	1.95758462608696e-05	1.95758462608807e-05	1.95758462609016e-05	1.95758462608742e-05	1.95758462608924e-05	1.95758462608821e-05	1.95758462609007e-05	1.95758462608951e-05	1.95758462609031e-05	1.9575846260881e-05	1.95758462609068e-05	1.95758462608937e-05	1.95758462608807e-05	1.95758462608946e-05	1.95758462608887e-05	1.95758462608723e-05	1.95758462608918e-05	0.306542622183731	1.95758462608746e-05	1.9575846260901e-05	1.95758462608935e-05	1.95758462608862e-05	1.95758462608859e-05	1.95758462608928e-05	1.95758462608989e-05	1.95758462608801e-05	1.9575846260861e-05	1.95758462608858e-05	1.95758462608899e-05	0.0068631792220551	1.95758462608905e-05	1.95758462609087e-05	1.95758462608931e-05	1.95758462608927e-05	1.95758462608819e-05	1.95758462608871e-05	1.95758462609088e-05	1.95758462609033e-05	1.95758462608798e-05	1.95758462608859e-05	1.95758462608697e-05	1.9575846260898e-05	1.95758462608979e-05	1.95758462609187e-05	1.9575846260905e-05	1.95758462608889e-05
1.60664420296752e-05	1.60664420296669e-05	1.6066442029647e-05	1.60664420297016e-05	1.60664420296438e-05	1.60664420296699e-05	1.60664420296553e-05	1.60664420296717e-05	1.60664420296692e-05	1.60664420296861e-05	1.60664420296858e-05	1.60664420296774e-05	1.60664420296434e-05	1.60664420296739e-05	1.60664420296775e-05	1.60664420296613e-05	1.60664420296731e-05	1.60664420296628e-05	1.60664420296755e-05	1.60664420296457e-05	1.60664420296433e-05	0.27314412165685	1.60664420296624e-05	0.0053265680391665	1.6066442029665e-05	1.60664420296685e-05	1.606644202967e-05	1.60664420296606e-05	1.60664420296605e-05	1.60664420296435e-05	1.60664420296587e-05	1.60664420296542e-05	1.60664420296802e-05	1.60664420296718e-05	1.60664420296663e-05	1.60664420296747e-05	1.60664420296675e-05	1.6066442029655e-05	1.606644202969e-05	1.60664420296551e-05	1.60664420296711e-05	1.60664420296724e-05	1.60664420296793e-05	1.60664420296525e-05	1.60664420296616e-05	1.6066442029667e-05	1.60664420296584e-05	1.60664420296833e-05	1.60664420296674e-05	1.60664420296715e-05
1.55762876373017e-05	1.55762876372937e-05	1.55762876373112e-05	1.55762876373083e-05	1.55762876372872e-05	1.55762876372804e-05	1.55762876373028e-05	1.55762876373124e-05	1.5576287637313e-05	1.55762876372953e-05	1.5576287637308e-05	1.55762876373023e-05	1.55762876373144e-05	1.55762876372971e-05	0.00193037997179485	1.55762876373033e-05	0.00474395738980583	1.55762876373097e-05	1.55762876372687e-05	1.55762876372947e-05	1.55762876372974e-05	0.376994944076883	1.55762876372999e-05	0.0160588281600927	1.55762876373009e-05	1.55762876372953e-05	1.55762876372913e-05	1.55762876372873e-05	1.55762876373067e-05	1.55762876372942e-05	1.55762876373056e-05	1.55762876373013e-05	1.55762876372974e-05	0.005576586176976	1.5576287637304e-05	1.5576287637303e-05	1.55762876373045e-05	1.55762876373137e-05	1.55762876373075e-05	1.5576287637306e-05	1.55762876372996e-05	1.5576287637295e-05	1.55762876372722e-05	1.55762876372816e-05	0.013438244732704	1.55762876372859e-05	1.55762876373084e-05	1.5576287637348e-05	1.55762876372663e-05	1.5576287637297e-05
3.53454364879915e-05	3.53454364879902e-05	3.53454364879722e-05	3.53454364879999e-05	0.0494692557787923	3.53454364880004e-05	3.5345436488004e-05	3.53454364879944e-05	3.53454364880068e-05	3.53454364880049e-05	3.5345436488011e-05	3.53454364879911e-05	3.53454364879854e-05	3.53454364879895e-05	3.53454364879991e-05	3.53454364879928e-05	3.53454364880012e-05	3.53454364879869e-05	3.5345436487961e-05	3.53454364879926e-05	3.53454364880015e-05	3.53454364879976e-05	0.00292442896340976	3.53454364879988e-05	3.53454364880107e-05	3.5345436488001e-05	0.0961714251931506	3.5345436487987e-05	3.5345436487999e-05	3.53454364879915e-05	3.53454364879911e-05	3.53454364880015e-05	3.53454364879875e-05	3.53454364880114e-05	0.0968601608659947	3.5345436488003e-05	0.0100315480935906	0.00615612464801368	3.5345436487973e-05	3.53454364879903e-05	3.53454364879828e-05	0.033645697945503	0.217789727967838	0.0484245360159809	0.0773938053404077	3.53454364879877e-05	3.534543648801e-05	3.53454364880151e-05	3.53454364879854e-05	3.53454364879955e-05
4.93104505585792e-05	4.9310450558568e-05	4.93104505585545e-05	4.93104505585671e-05	4.93104505585607e-05	4.9310450558564e-05	4.93104505585804e-05	4.93104505585655e-05	4.93104505585629e-05	4.9310450558588e-05	4.93104505585607e-05	4.93104505585634e-05	4.93104505586146e-05	4.93104505585655e-05	4.93104505585786e-05	4.93104505585733e-05	4.9310450558564e-05	4.93104505585756e-05	4.9310450558555e-05	4.93104505585641e-05	4.93104505585817e-05	4.93104505585652e-05	4.93104505585667e-05	4.9310450558575e-05	4.93104505585795e-05	4.93104505585758e-05	4.93104505585794e-05	4.93104505585559e-05	0.0704241756471791	4.93104505585598e-05	4.93104505585837e-05	4.93104505585655e-05	4.93104505585797e-05	4.93104505586151e-05	4.93104505585779e-05	4.93104505585831e-05	4.93104505585752e-05	4.93104505585711e-05	4.93104505585712e-05	4.93104505585776e-05	4.93104505585599e-05	4.93104505585842e-05	4.93104505585616e-05	4.93104505585659e-05	0.0396081881064905	4.93104505585631e-05	4.93104505585713e-05	4.93104505585716e-05	4.93104505585619e-05	4.93104505585741e-05
4.41427894559506e-05	4.41427894559652e-05	4.41427894559398e-05	4.41427894559511e-05	4.414278945595e-05	4.41427894559546e-05	4.41427894559591e-05	4.41427894559561e-05	4.41427894559515e-05	4.41427894559503e-05	4.41427894559734e-05	4.41427894559647e-05	4.41427894559526e-05	4.41427894559607e-05	4.41427894559542e-05	4.41427894559454e-05	4.41427894559442e-05	4.41427894559553e-05	4.41427894559481e-05	4.41427894559411e-05	4.41427894559392e-05	4.41427894559246e-05	4.41427894559596e-05	4.41427894559439e-05	4.4142789455948e-05	4.41427894559584e-05	0.286621019086445	4.4142789455948e-05	4.41427894559626e-05	4.41427894559619e-05	4.41427894559581e-05	4.41427894559462e-05	4.41427894559494e-05	4.4142789455957e-05	4.41427894559565e-05	4.41427894559475e-05	4.41427894559653e-05	4.41427894559492e-05	4.41427894559493e-05	4.41427894559512e-05	4.41427894559542e-05	4.41427894559474e-05	4.41427894559533e-05	4.41427894559386e-05	4.41427894559419e-05	4.4142789455962e-05	4.41427894559599e-05	4.41427894559647e-05	4.41427894559503e-05	4.41427894559427e-05
3.93030778605918e-05	3.93030778605814e-05	3.93030778605758e-05	3.930307786059e-05	3.93030778605774e-05	3.93030778605754e-05	3.93030778605966e-05	3.9303077860587e-05	3.93030778605835e-05	3.93030778605849e-05	3.93030778605905e-05	3.93030778605868e-05	3.93030778605818e-05	3.93030778605915e-05	3.930307786059e-05	3.93030778605823e-05	3.93030778605895e-05	3.93030778605731e-05	3.93030778605728e-05	3.93030778605784e-05	3.9303077860567e-05	0.296357436205993	3.93030778605826e-05	3.93030778605837e-05	3.93030778605915e-05	3.93030778605801e-05	3.93030778605873e-05	3.93030778605847e-05	3.93030778605836e-05	3.93030778605543e-05	3.93030778605797e-05	3.93030778605837e-05	3.93030778605924e-05	3.93030778605878e-05	3.93030778605775e-05	3.93030778605886e-05	0.0125977133247954	3.93030778605907e-05	3.93030778605745e-05	3.93030778605782e-05	3.93030778605815e-05	3.9303077860585e-05	3.93030778605792e-05	3.93030778605828e-05	3.93030778605691e-05	3.93030778605815e-05	3.93030778605916e-05	3.93030778605956e-05	3.93030778605817e-05	3.93030778606019e-05
0.000159423346116146	0.000159423346116147	0.000159423346116153	0.000159423346116144	0.000159423346116141	0.000159423346116151	0.000159423346116146	0.000159423346116145	0.000159423346116146	0.00015942334611615	0.000159423346116147	0.000159423346116148	0.000159423346116145	0.000159423346116148	0.000159423346116148	0.000159423346116149	0.264210926373951	0.000159423346116154	0.000159423346116145	0.000159423346116145	0.000159423346116151	0.000159423346116149	0.000159423346116151	0.000159423346116141	0.000159423346116145	0.000159423346116152	0.000159423346116145	0.000159423346116144	0.199993353868247	0.000159423346116143	0.000159423346116147	0.000159423346116146	0.000159423346116148	0.000159423346116143	0.000159423346116152	0.000159423346116146	0.000159423346116144	0.0909532323471776	0.000159423346116145	0.000159423346116139	0.000159423346116151	0.000159423346116148	0.000159423346116151	0.000159423346116148	0.000159423346116149	0.000159423346116146	0.000159423346116147	0.000159423346116147	0.000159423346116146	0.000159423346116144
0.00012794663049207	0.000127946630492145	0.00012794663049207	0.000127946630492066	0.0425619435523287	0.000127946630492067	0.000127946630492065	0.000127946630492059	0.000127946630492058	0.000127946630492063	0.000127946630492064	0.000127946630492065	0.000127946630492053	0.00012794663049207	0.000127946630492063	0.000127946630492068	0.000127946630492073	0.000127946630492063	0.000127946630492067	0.000127946630492053	0.000127946630492066	0.000127946630492063	0.000127946630492065	0.000127946630492061	0.000127946630492063	0.000127946630492056	0.0773074673117173	0.000127946630492063	0.000127946630492066	0.000127946630492062	0.000127946630492063	0.000127946630492068	0.0649381541698348	0.000127946630492067	0.000127946630492064	0.000127946630492063	0.000127946630492071	0.000127946630492058	0.000127946630492063	0.000127946630492059	0.000127946630492064	0.000127946630492064	0.000127946630492062	0.000127946630492061	0.000127946630492069	0.000127946630492066	0.000127946630492065	0.000127946630492065	0.000127946630492061	0.000127946630492059
7.3037451671633e-05	7.30374516716251e-05	7.30374516716195e-05	7.30374516716195e-05	7.30374516716389e-05	7.30374516716223e-05	7.30374516716328e-05	7.30374516716063e-05	7.30374516716127e-05	0.2713951891035	7.30374516716073e-05	7.30374516716179e-05	7.30374516716012e-05	7.3037451671608e-05	7.30374516716337e-05	7.30374516716235e-05	7.3037451671607e-05	7.30374516716089e-05	0.141439253172849	7.30374516716204e-05	7.30374516716084e-05	0.0374828208880453	0.0153483072845657	7.30374516716148e-05	7.30374516716059e-05	7.3037451671605e-05	7.30374516716025e-05	7.3037451671626e-05	7.30374516716366e-05	7.30374516716059e-05	7.30374516716256e-05	7.30374516716028e-05	0.0844885549085798	7.30374516716349e-05	7.30374516716216e-05	7.30374516716135e-05	0.0478194837766259	7.30374516716249e-05	7.30374516716152e-05	7.30374516716125e-05	7.30374516716104e-05	7.30374516716099e-05	0.224221045261707	7.30374516716083e-05	7.30374516716003e-05	7.30374516716307e-05	7.30374516716437e-05	7.30374516716182e-05	7.30374516716374e-05	0.0462836024111139
7.9593005805725e-05	7.95930058057088e-05	7.95930058057071e-05	7.95930058057118e-05	7.95930058057132e-05	7.95930058057037e-05	0.0530263408446603	7.95930058057127e-05	7.95930058057122e-05	7.95930058057303e-05	7.95930058057175e-05	7.95930058057014e-05	0.0244011147781312	7.95930058057092e-05	7.95930058057096e-05	7.95930058057235e-05	7.95930058057077e-05	7.9593005805731e-05	7.95930058057256e-05	7.95930058057341e-05	7.95930058057097e-05	7.95930058057482e-05	7.95930058057148e-05	7.95930058057156e-05	7.95930058057055e-05	7.9593005805721e-05	7.95930058057244e-05	7.9593005805714e-05	0.020496819143012	7.95930058057098e-05	7.9593005805746e-05	7.95930058057291e-05	7.95930058057229e-05	7.95930058057884e-05	7.95930058057094e-05	7.95930058057018e-05	7.9593005805698e-05	7.95930058057494e-05	7.95930058057258e-05	7.95930058057215e-05	7.95930058057217e-05	7.95930058057097e-05	0.120257588480795	7.95930058056996e-05	0.0621125761934298	7.95930058057285e-05	7.95930058057124e-05	7.95930058057362e-05	7.95930058057003e-05	7.95930058057278e-05
6.91410797005948e-05	6.9141079700614e-05	6.91410797005317e-05	6.91410797006011e-05	6.91410797005937e-05	6.91410797006068e-05	6.9141079700636e-05	6.91410797006072e-05	6.9141079700621e-05	6.9141079700608e-05	6.9141079700608e-05	0.0254708729915116	6.91410797006116e-05	6.91410797006216e-05	6.91410797006033e-05	6.91410797006002e-05	6.91410797006081e-05	6.91410797005921e-05	6.91410797006133e-05	6.91410797006312e-05	6.91410797005977e-05	6.91410797006047e-05	6.91410797006108e-05	6.91410797006194e-05	6.91410797006408e-05	6.9141079700629e-05	0.174875609626848	6.91410797006092e-05	6.91410797006052e-05	6.91410797005957e-05	6.9141079700612e-05	6.9141079700602e-05	6.91410797006265e-05	6.9141079700605e-05	6.91410797006046e-05	6.91410797006337e-05	6.9141079700628e-05	6.91410797005942e-05	6.91410797005888e-05	6.91410797006144e-05	6.91410797005977e-05	0.0331637739987809	6.91410797005443e-05	6.91410797005773e-05	6.91410797005998e-05	6.91410797006042e-05	6.91410797006249e-05	6.91410797006048e-05	6.91410797005977e-05	6.91410797006345e-05
7.56613373021917e-05	7.56613373022021e-05	0.0889252713606275	7.56613373021935e-05	7.56613373021986e-05	7.56613373021995e-05	7.56613373021951e-05	7.56613373022117e-05	7.56613373022093e-05	7.5661337302202e-05	7.56613373021953e-05	7.56613373022204e-05	7.5661337302194e-05	7.56613373021725e-05	7.56613373021922e-05	7.56613373021861e-05	7.56613373022127e-05	7.56613373022168e-05	7.56613373021929e-05	7.56613373022128e-05	7.56613373021793e-05	7.56613373022085e-05	7.56613373021946e-05	7.56613373021942e-05	7.56613373021933e-05	7.56613373022144e-05	0.139608181564782	7.56613373022296e-05	7.56613373021983e-05	7.5661337302202e-05	7.56613373021938e-05	7.56613373021869e-05	7.5661337302198e-05	7.56613373022005e-05	7.56613373022038e-05	7.56613373021914e-05	7.56613373022138e-05	7.56613373021944e-05	0.11691940831965	7.56613373022021e-05	7.56613373022059e-05	7.56613373022299e-05	0.0475588218871958	0.0277534617520256	7.56613373021826e-05	0.0147244875952584	7.56613373022172e-05	7.56613373022192e-05	7.56613373022069e-05	0.0295716094860848
6.13380524651437e-05	6.13380524651682e-05	0.0409024402339869	6.13380524651637e-05	6.13380524651614e-05	6.13380524651636e-05	6.13380524651741e-05	6.13380524651494e-05	6.13380524651731e-05	6.13380524651584e-05	6.13380524651662e-05	6.13380524651606e-05	6.13380524651623e-05	6.13380524651547e-05	6.1338052465169e-05	6.13380524651524e-05	0.0133590670835427	6.13380524651719e-05	0.328810589314199	0.101600278037517	6.13380524651505e-05	6.13380524651705e-05	6.13380524651602e-05	6.13380524651496e-05	6.13380524651729e-05	6.13380524651564e-05	0.0336676856415654	6.13380524651602e-05	6.13380524651537e-05	6.13380524651655e-05	6.1338052465165e-05	6.13380524651681e-05	6.13380524651692e-05	6.13380524651473e-05	6.13380524651628e-05	6.13380524651621e-05	6.13380524651484e-05	6.13380524651591e-05	6.13380524651757e-05	6.13380524651572e-05	6.1338052465144e-05	6.13380524651586e-05	6.13380524651726e-05	6.13380524651511e-05	6.13380524651406e-05	6.13380524651693e-05	6.13380524651776e-05	6.13380524651751e-05	6.13380524651735e-05	6.13380524651673e-05
4.29062490919049e-05	4.29062490919324e-05	4.29062490919013e-05	4.29062490919199e-05	4.29062490919165e-05	4.29062490919193e-05	4.29062490919339e-05	4.29062490919097e-05	0.0696298818540243	4.2906249091917e-05	4.29062490919194e-05	4.29062490919139e-05	4.29062490919148e-05	4.29062490919141e-05	4.29062490919168e-05	4.29062490919201e-05	4.29062490919283e-05	4.29062490919204e-05	4.29062490919169e-05	0.113204892790044	4.29062490919036e-05	4.29062490919181e-05	4.29062490919078e-05	4.29062490919318e-05	4.29062490919229e-05	4.29062490919133e-05	4.29062490919091e-05	4.29062490919295e-05	4.29062490919131e-05	4.2906249091916e-05	4.2906249091897e-05	4.29062490919327e-05	4.29062490919169e-05	4.29062490919216e-05	4.2906249091917e-05	4.29062490919337e-05	4.29062490919202e-05	4.29062490919267e-05	0.0408351344334369	4.29062490918994e-05	4.29062490919314e-05	4.29062490919169e-05	0.0621803028853034	4.29062490919023e-05	4.29062490919046e-05	4.29062490919207e-05	4.29062490919247e-05	4.29062490919415e-05	4.29062490919158e-05	0.0109906381035865
6.22444652092155e-05	6.22444652092237e-05	6.22444652092088e-05	6.22444652092457e-05	6.22444652092321e-05	6.2244465209225e-05	6.22444652092245e-05	6.22444652092224e-05	6.22444652092196e-05	6.22444652092221e-05	6.22444652092094e-05	6.22444652092109e-05	6.2244465209215e-05	6.22444652092264e-05	6.22444652092298e-05	6.22444652092266e-05	6.22444652092152e-05	6.22444652092316e-05	6.22444652092129e-05	0.0144918715709479	6.22444652092158e-05	6.2244465209221e-05	6.22444652092139e-05	6.22444652092307e-05	0.0973735102086816	6.2244465209213e-05	6.22444652092127e-05	6.22444652092269e-05	6.22444652092451e-05	6.22444652092066e-05	6.22444652092111e-05	6.22444652092253e-05	6.22444652092457e-05	6.22444652092176e-05	6.22444652092209e-05	6.22444652092401e-05	0.0484308634457239	6.22444652092162e-05	6.22444652092229e-05	6.22444652092264e-05	6.2244465209218e-05	6.2244465209231e-05	6.22444652092177e-05	0.0295836272058145	0.037490485128325	6.22444652092222e-05	6.22444652092314e-05	6.22444652092378e-05	6.22444652092214e-05	6.22444652092477e-05
9.3767689954301e-05	9.37676899543057e-05	0.0109856336548994	9.3767689954299e-05	9.3767689954305e-05	9.37676899542986e-05	9.37676899542989e-05	9.37676899542965e-05	9.37676899543039e-05	9.37676899543007e-05	9.37676899542989e-05	9.3767689954306e-05	9.37676899542983e-05	9.37676899543047e-05	9.37676899542991e-05	9.37676899543034e-05	9.37676899543004e-05	9.37676899543041e-05	0.0971875711736994	0.0970020545411038	9.37676899543028e-05	9.37676899543052e-05	9.37676899542999e-05	9.37676899543039e-05	9.37676899542983e-05	9.37676899543102e-05	9.37676899543023e-05	9.37676899543226e-05	9.37676899542954e-05	9.37676899542966e-05	9.37676899543353e-05	9.37676899543089e-05	9.37676899542982e-05	9.37676899543013e-05	9.37676899542932e-05	9.37676899543014e-05	9.37676899542974e-05	9.37676899543013e-05	9.37676899543104e-05	9.3767689954306e-05	9.37676899543032e-05	9.37676899542976e-05	0.785823042394684	9.37676899543027e-05	9.37676899543016e-05	9.37676899542916e-05	9.37676899543057e-05	9.37676899543064e-05	9.37676899543407e-05	9.37676899543175e-05
7.05894555778961e-05	7.05894555778842e-05	7.05894555778681e-05	7.05894555778799e-05	7.05894555778907e-05	7.05894555779018e-05	7.05894555778831e-05	7.05894555779116e-05	7.05894555778885e-05	7.05894555778985e-05	7.05894555778836e-05	7.05894555778709e-05	7.05894555778842e-05	7.05894555778841e-05	7.05894555779025e-05	7.0589455577881e-05	7.058945557788e-05	7.05894555779014e-05	7.05894555778871e-05	7.05894555778839e-05	7.05894555778891e-05	7.05894555778852e-05	7.05894555778839e-05	7.05894555778799e-05	7.05894555779027e-05	7.0589455577884e-05	7.05894555778795e-05	7.05894555779062e-05	7.05894555778947e-05	7.05894555778928e-05	7.05894555778968e-05	7.05894555778775e-05	7.05894555779128e-05	7.05894555778778e-05	7.05894555778832e-05	7.05894555778807e-05	7.05894555779079e-05	7.05894555779117e-05	7.05894555778798e-05	7.05894555778732e-05	7.05894555778958e-05	7.05894555778769e-05	7.05894555778999e-05	7.05894555778875e-05	7.05894555778784e-05	7.05894555778931e-05	7.0589455577901e-05	0.0263844163909027	7.05894555778822e-05	7.05894555778872e-05
8.65431152013265e-05	8.65431152013284e-05	0.155426132545488	8.65431152013319e-05	8.65431152013403e-05	8.65431152013281e-05	8.65431152013371e-05	8.65431152013326e-05	8.65431152013271e-05	8.65431152013275e-05	8.65431152013296e-05	8.65431152013329e-05	8.65431152013305e-05	8.65431152013276e-05	8.65431152013345e-05	8.65431152013341e-05	8.65431152013253e-05	8.65431152013315e-05	8.65431152013354e-05	8.65431152013279e-05	8.6543115201346e-05	8.65431152013298e-05	8.65431152013211e-05	8.65431152013283e-05	8.65431152013279e-05	8.65431152013384e-05	8.65431152013301e-05	8.654311520134e-05	8.65431152013273e-05	8.65431152013268e-05	8.65431152013288e-05	8.6543115201347e-05	8.65431152013281e-05	8.6543115201332e-05	8.65431152013249e-05	8.65431152013204e-05	0.112683882895457	8.65431152013349e-05	8.65431152013288e-05	8.65431152013243e-05	8.65431152013336e-05	8.65431152013342e-05	8.65431152013241e-05	0.17368350557446	8.65431152013421e-05	8.65431152013526e-05	8.65431152013426e-05	8.6543115201327e-05	8.65431152013289e-05	8.65431152013561e-05
0.000120618899923362	0.000120618899923358	0.000120618899923363	0.000120618899923359	0.000120618899923357	0.000120618899923355	0.000120618899923351	0.000120618899923356	0.000120618899923356	0.00012061889992336	0.000120618899923359	0.000120618899923353	0.000120618899923356	0.000120618899923359	0.000120618899923375	0.000120618899923352	0.00012061889992335	0.000120618899923362	0.000120618899923362	0.000120618899923353	0.000120618899923355	0.119009175323332	0.000120618899923357	0.000120618899923349	0.000120618899923352	0.000120618899923357	0.000120618899923364	0.000120618899923363	0.00012061889992336	0.485022782405601	0.000120618899923357	0.000120618899923361	0.0294428850328653	0.000120618899923358	0.000120618899923355	0.000120618899923358	0.00012061889992336	0.000120618899923357	0.000120618899923357	0.000120618899923362	0.000120618899923351	0.000120618899923351	0.000120618899923368	0.000120618899923355	0.000120618899923355	0.000120618899923356	0.000120618899923351	0.000120618899923357	0.000120618899923347	0.000120618899923354
7.49878487890928e-05	7.49878487891009e-05	0.0449403241901006	7.49878487890994e-05	7.49878487891037e-05	0.0522162705228517	7.4987848789092e-05	7.49878487890935e-05	7.49878487890977e-05	7.4987848789112e-05	7.49878487890925e-05	7.49878487890956e-05	7.49878487890993e-05	7.49878487890973e-05	7.49878487891041e-05	7.49878487890909e-05	7.49878487890912e-05	7.49878487891326e-05	7.49878487891435e-05	7.49878487890922e-05	7.49878487890959e-05	7.4987848789094e-05	7.498784878909e-05	7.49878487890989e-05	7.49878487890979e-05	7.49878487891415e-05	7.49878487890913e-05	7.49878487890931e-05	7.49878487891055e-05	0.199331120009785	7.49878487891058e-05	7.49878487890977e-05	7.49878487890902e-05	7.49878487891028e-05	7.49878487891147e-05	7.49878487890932e-05	7.49878487891113e-05	7.49878487890999e-05	0.0571334588235697	7.49878487890857e-05	7.49878487890942e-05	7.49878487891177e-05	0.0730484755557308	0.0329030127012397	7.49878487891045e-05	7.49878487891065e-05	7.49878487890906e-05	7.49878487891005e-05	7.49878487891227e-05	7.4987848789137e-05
7.84807754715818e-05	7.84807754715884e-05	7.8480775471576e-05	7.84807754715714e-05	7.84807754715697e-05	7.84807754715829e-05	7.84807754715628e-05	7.84807754715541e-05	7.84807754715605e-05	7.84807754715996e-05	7.84807754715709e-05	7.84807754715613e-05	7.84807754715619e-05	7.84807754715627e-05	0.0957100941592951	7.84807754715983e-05	7.84807754715772e-05	7.8480775471577e-05	7.84807754715758e-05	0.177256598443408	7.84807754716333e-05	7.84807754715832e-05	7.84807754715761e-05	0.0170544058637221	7.84807754715618e-05	7.84807754715986e-05	7.84807754715692e-05	7.84807754715915e-05	7.84807754715735e-05	7.8480775471589e-05	7.84807754715697e-05	7.84807754715664e-05	7.84807754715758e-05	7.84807754715734e-05	0.107502064845138	7.8480775471558e-05	0.0287576240589644	7.8480775471588e-05	7.84807754715692e-05	7.84807754715993e-05	7.84807754715754e-05	7.84807754715827e-05	0.0814957147891762	7.84807754715716e-05	7.84807754715556e-05	7.84807754715868e-05	7.84807754716021e-05	7.84807754715999e-05	0.076928855515325	7.84807754715871e-05
5.45819914116436e-05	5.45819914116336e-05	0.0178503802746448	5.45819914116306e-05	5.45819914116346e-05	5.45819914116328e-05	5.45819914116481e-05	5.45819914116456e-05	5.45819914116285e-05	5.45819914116314e-05	5.45819914116332e-05	5.45819914116246e-05	5.45819914116391e-05	5.45819914116364e-05	5.45819914116298e-05	5.45819914116312e-05	5.45819914116324e-05	5.45819914116329e-05	5.45819914116221e-05	5.45819914116106e-05	5.45819914116217e-05	5.45819914116316e-05	5.45819914116205e-05	0.0851767895559614	5.4581991411627e-05	5.45819914116242e-05	5.45819914116307e-05	5.45819914116356e-05	5.45819914116293e-05	5.45819914116193e-05	5.45819914116265e-05	5.45819914116239e-05	5.45819914116321e-05	5.45819914116324e-05	5.45819914116458e-05	5.45819914116385e-05	5.45819914116934e-05	5.45819914116209e-05	5.45819914116265e-05	5.458199141165e-05	5.45819914116297e-05	5.45819914116342e-05	5.45819914116305e-05	5.458199141162e-05	5.45819914116198e-05	5.45819914116142e-05	0.218516811557448	5.45819914116479e-05	5.45819914116403e-05	5.45819914116227e-05
7.30374516716056e-05	7.30374516716174e-05	7.30374516716238e-05	7.30374516716262e-05	7.30374516715962e-05	7.30374516716218e-05	7.30374516716014e-05	7.30374516716129e-05	7.30374516716164e-05	7.30374516716137e-05	7.30374516716213e-05	0.123934964929633	7.3037451671601e-05	7.30374516716094e-05	7.30374516716156e-05	7.30374516716006e-05	7.30374516716183e-05	7.30374516716197e-05	7.30374516716151e-05	7.30374516716066e-05	7.30374516715995e-05	7.30374516716176e-05	7.30374516715955e-05	7.30374516716093e-05	7.30374516716087e-05	7.30374516715996e-05	7.30374516716066e-05	7.30374516716152e-05	7.30374516716245e-05	7.3037451671617e-05	7.30374516716044e-05	7.30374516716051e-05	7.3037451671616e-05	7.30374516716082e-05	7.30374516716204e-05	7.3037451671608e-05	7.3037451671627e-05	7.30374516716216e-05	7.30374516716151e-05	0.0283938206396329	7.30374516715743e-05	0.104145957834588	7.30374516716225e-05	7.30374516716156e-05	7.30374516716019e-05	7.30374516716113e-05	7.30374516716148e-05	7.30374516716078e-05	7.30374516716162e-05	7.30374516716128e-05
1.46422666198294e-05	1.46422666198217e-05	1.46422666198018e-05	1.46422666198118e-05	1.46422666197992e-05	1.46422666197933e-05	1.46422666198232e-05	1.46422666198149e-05	1.46422666197971e-05	1.46422666198164e-05	0.162986146411373	1.46422666197949e-05	1.46422666198111e-05	1.46422666198023e-05	1.46422666198162e-05	1.46422666198082e-05	1.46422666197976e-05	1.46422666198063e-05	1.46422666197983e-05	1.46422666198066e-05	1.46422666198129e-05	1.4642266619799e-05	1.46422666198002e-05	1.46422666198023e-05	1.46422666198318e-05	1.46422666198201e-05	1.46422666197978e-05	1.46422666198162e-05	1.46422666198047e-05	1.46422666197893e-05	1.46422666198172e-05	1.46422666198131e-05	1.46422666198226e-05	1.46422666198176e-05	1.46422666198029e-05	1.46422666198413e-05	1.46422666198234e-05	1.46422666198031e-05	1.46422666198325e-05	1.46422666197868e-05	1.46422666198096e-05	1.46422666198179e-05	1.46422666198041e-05	1.46422666198135e-05	1.46422666198009e-05	1.46422666198178e-05	1.46422666198198e-05	1.46422666198407e-05	1.46422666198248e-05	1.46422666198221e-05
3.4197589201096e-05	3.41975892011371e-05	3.41975892010988e-05	3.41975892011073e-05	0.00370999528090915	3.4197589201118e-05	3.41975892011071e-05	3.41975892011066e-05	3.41975892010939e-05	3.41975892011102e-05	3.41975892011043e-05	3.41975892010992e-05	3.41975892011093e-05	3.41975892011129e-05	3.41975892011037e-05	0.0326529093029875	3.41975892011052e-05	3.41975892011143e-05	3.4197589201107e-05	3.4197589201104e-05	3.4197589201093e-05	3.41975892011073e-05	3.4197589201106e-05	3.41975892010299e-05	3.4197589201107e-05	3.41975892011023e-05	3.419758920112e-05	3.41975892011179e-05	3.41975892011249e-05	3.41975892011074e-05	3.41975892011112e-05	3.41975892011109e-05	3.41975892011167e-05	3.41975892011088e-05	3.41975892011086e-05	3.4197589201115e-05	3.4197589201088e-05	3.41975892011121e-05	3.41975892011051e-05	3.41975892011011e-05	3.41975892011173e-05	3.41975892011071e-05	3.4197589201108e-05	3.41975892010958e-05	3.4197589201098e-05	3.41975892011168e-05	3.41975892011232e-05	3.41975892011222e-05	3.41975892011162e-05	3.41975892011082e-05
1.4706168426871e-05	1.47061684268738e-05	1.47061684268728e-05	1.47061684268897e-05	1.47061684268775e-05	1.47061684268784e-05	1.47061684268857e-05	1.47061684268777e-05	1.4706168426888e-05	1.47061684268744e-05	1.47061684268789e-05	1.47061684268874e-05	1.4706168426875e-05	1.47061684268881e-05	1.47061684268969e-05	1.47061684268817e-05	1.4706168426889e-05	1.47061684268768e-05	1.47061684268551e-05	1.47061684268851e-05	0.0302845690370441	1.47061684268704e-05	1.47061684268638e-05	1.47061684268783e-05	1.4706168426889e-05	1.47061684268727e-05	1.47061684268723e-05	1.47061684268809e-05	1.47061684268823e-05	1.47061684268916e-05	1.47061684268821e-05	1.47061684268606e-05	1.4706168426876e-05	1.47061684268832e-05	1.47061684268649e-05	1.47061684268823e-05	1.47061684269072e-05	1.47061684268717e-05	1.47061684268739e-05	1.47061684268744e-05	1.47061684268768e-05	1.47061684268869e-05	1.47061684268752e-05	1.47061684268708e-05	1.47061684268754e-05	1.47061684268769e-05	1.47061684268843e-05	1.47061684269118e-05	1.4706168426877e-05	1.47061684268654e-05
9.02517443252497e-05	9.02517443252672e-05	0.0734414709483526	9.0251744325254e-05	9.02517443252596e-05	9.02517443252544e-05	9.02517443252481e-05	9.02517443252496e-05	9.02517443253058e-05	9.02517443252555e-05	9.02517443252494e-05	9.02517443252521e-05	9.02517443252491e-05	9.02517443252525e-05	9.02517443252597e-05	9.02517443252586e-05	9.02517443252498e-05	9.02517443252483e-05	0.169482865596948	9.02517443252929e-05	9.02517443252517e-05	9.02517443252549e-05	9.02517443252506e-05	9.02517443252499e-05	9.02517443252537e-05	9.02517443252503e-05	9.02517443252508e-05	0.0155950982302086	9.02517443252487e-05	9.02517443252615e-05	9.02517443252678e-05	9.02517443252611e-05	9.02517443252477e-05	9.02517443252529e-05	9.02517443252482e-05	9.02517443252566e-05	9.02517443252512e-05	9.0251744325259e-05	9.02517443252672e-05	9.02517443252568e-05	9.0251744325257e-05	9.02517443252607e-05	0.156344156534789	9.0251744325257e-05	9.02517443252537e-05	9.02517443252957e-05	9.02517443252987e-05	9.02517443252526e-05	9.0251744325258e-05	9.02517443252487e-05
0.000134054603734344	0.00013405460373433	0.000134054603734343	0.000134054603734343	0.000134054603734342	0.000134054603734337	0.000134054603734336	0.00013405460373436	0.000134054603734344	0.000134054603734343	0.000134054603734341	0.00013405460373434	0.000134054603734332	0.000134054603734345	0.00013405460373434	0.000134054603734338	0.000134054603734342	0.000134054603734341	0.0731537784523965	0.0333325775701557	0.00013405460373434	0.000134054603734346	0.000134054603734344	0.000134054603734341	0.000134054603734351	0.000134054603734343	0.00013405460373434	0.000134054603734343	0.000134054603734345	0.0891620194710061	0.000134054603734392	0.000134054603734347	0.000134054603734337	0.000134054603734342	0.0984553857892838	0.000134054603734343	0.000134054603734339	0.000134054603734347	0.000134054603734335	0.000134054603734348	0.000134054603734341	0.000134054603734339	0.0395833821045997	0.000134054603734344	0.000134054603734341	0.000134054603734343	0.000134054603734345	0.000134054603734353	0.000134054603734338	0.000134054603734342
0.000104855144433877	0.000104855144433896	0.000104855144433875	0.000104855144433888	0.000104855144433879	0.000104855144433876	0.000104855144433873	0.000104855144433878	0.000104855144433921	0.000104855144433879	0.000104855144433878	0.000104855144433872	0.000104855144433877	0.000104855144433878	0.000104855144433877	0.000104855144433879	0.000104855144433874	0.000104855144433881	0.00010485514443393	0.000104855144433885	0.000104855144433875	0.000104855144433913	0.000104855144433877	0.000104855144433879	0.000104855144433882	0.000104855144433881	0.000104855144433877	0.0487555066407401	0.000104855144433876	0.000104855144433874	0.000104855144433902	0.000104855144433873	0.000104855144433877	0.000104855144433875	0.000104855144433878	0.000104855144433875	0.000104855144433882	0.000104855144433884	0.629167267336651	0.000104855144433875	0.0387973185178264	0.000104855144433877	0.000104855144433892	0.000104855144433879	0.000104855144433873	0.000104855144433897	0.000104855144433877	0.000104855144433875	0.000104855144433874	0.000104855144433912
0.000105511782402963	0.000105511782402966	0.00010551178240296	0.000105511782402963	0.000105511782402962	0.000105511782402963	0.000105511782402958	0.000105511782402964	0.000105511782402965	0.000105511782402974	0.000105511782402961	0.000105511782402962	0.000105511782402968	0.000105511782402961	0.000105511782402969	0.000105511782402962	0.0126914528373154	0.00010551178240297	0.000105511782402971	0.127422370868954	0.000105511782402958	0.00010551178240296	0.000105511782402962	0.000105511782402961	0.00010551178240296	0.0225769849828351	0.000105511782402962	0.0966330993202013	0.000105511782402972	0.000105511782402965	0.000105511782402962	0.000105511782402969	0.00010551178240296	0.000105511782402964	0.000105511782402968	0.000105511782402957	0.000105511782402962	0.000105511782402975	0.183105157780008	0.00010551178240296	0.000105511782402966	0.000105511782402958	0.000105511782402981	0.000105511782402962	0.000105511782402964	0.000105511782402957	0.000105511782402962	0.000105511782403015	0.000105511782402965	0.000105511782402959
0.00012892567754547	0.000128925677545469	0.00012892567754546	0.000128925677545466	0.000128925677545467	0.000128925677545473	0.000128925677545468	0.000128925677545469	0.000128925677545469	0.000128925677545481	0.000128925677545471	0.000128925677545474	0.000128925677545471	0.000128925677545476	0.000128925677545472	0.0660427003260192	0.000128925677545465	0.000128925677545467	0.101827651560008	0.0669979040896403	0.000128925677545471	0.000128925677545472	0.00012892567754546	0.000128925677545463	0.343632314901973	0.000128925677545476	0.000128925677545473	0.000128925677545471	0.000128925677545472	0.000128925677545487	0.000128925677545506	0.000128925677545472	0.000128925677545478	0.000128925677545468	0.000128925677545473	0.000128925677545469	0.000128925677545466	0.00012892567754547	0.000128925677545476	0.000128925677545466	0.000128925677545468	0.000128925677545466	0.000128925677545472	0.000128925677545468	0.000128925677545471	0.0404274809102431	0.000128925677545468	0.000128925677545463	0.000128925677545475	0.000128925677545475
8.97708757956149e-05	0.0777106413654693	8.97708757956258e-05	8.97708757956552e-05	8.97708757956171e-05	8.97708757956203e-05	8.97708757956206e-05	8.97708757956137e-05	8.97708757956126e-05	8.97708757956163e-05	8.97708757956157e-05	8.97708757956197e-05	8.97708757956192e-05	8.97708757956158e-05	8.97708757956188e-05	8.97708757956198e-05	8.97708757956207e-05	8.97708757956231e-05	0.162475527489071	8.97708757956462e-05	8.97708757956208e-05	8.9770875795617e-05	8.97708757956265e-05	8.97708757956167e-05	8.97708757956172e-05	8.97708757956168e-05	8.97708757956126e-05	0.0674132777577465	8.97708757956174e-05	8.97708757956163e-05	8.97708757956198e-05	8.97708757956188e-05	8.97708757956202e-05	8.97708757956199e-05	8.97708757956273e-05	8.97708757956144e-05	8.97708757956133e-05	8.97708757956165e-05	8.9770875795614e-05	0.0657999346343021	8.97708757956177e-05	8.97708757956142e-05	0.312367619918235	8.97708757956134e-05	0.0301306509611929	8.97708757956343e-05	8.97708757956144e-05	8.97708757956173e-05	8.97708757956181e-05	8.97708757956516e-05
6.74795994151733e-05	6.74795994151651e-05	6.74795994151737e-05	6.74795994151722e-05	6.74795994151755e-05	6.74795994151957e-05	6.74795994151779e-05	6.74795994152042e-05	0.0063937137097743	6.74795994151983e-05	6.74795994151888e-05	6.74795994151702e-05	6.7479599415193e-05	6.74795994152051e-05	6.74795994151807e-05	6.74795994151841e-05	6.74795994151671e-05	6.74795994151813e-05	6.74795994151945e-05	6.74795994151921e-05	6.7479599415173e-05	6.74795994151866e-05	6.74795994151745e-05	6.74795994151834e-05	6.74795994151724e-05	6.74795994151928e-05	6.74795994151966e-05	6.7479599415189e-05	6.74795994151774e-05	6.7479599415179e-05	6.74795994151832e-05	6.74795994151849e-05	6.74795994151686e-05	6.7479599415181e-05	6.74795994151968e-05	6.747959941518e-05	6.74795994151697e-05	6.7479599415178e-05	6.74795994151805e-05	6.7479599415183e-05	6.74795994151824e-05	6.74795994151766e-05	6.7479599415195e-05	6.74795994151734e-05	6.74795994151595e-05	6.74795994151741e-05	0.0150203813633883	0.00791688261743768	6.74795994152058e-05	6.74795994151855e-05
0.0330731837509309	3.80601099268145e-05	3.80601099267998e-05	3.80601099268213e-05	3.80601099267793e-05	0.010656929548798	3.80601099268415e-05	3.80601099268357e-05	3.80601099268159e-05	3.80601099268031e-05	3.80601099268089e-05	3.80601099268101e-05	3.80601099268215e-05	3.80601099268198e-05	3.80601099268152e-05	3.80601099268102e-05	0.0257444624802504	3.80601099267962e-05	3.8060109926799e-05	3.80601099268101e-05	3.80601099268029e-05	0.0808907988561973	3.80601099267937e-05	3.80601099268179e-05	0.374931325370531	3.80601099268149e-05	3.80601099268187e-05	3.80601099268129e-05	3.80601099268012e-05	3.80601099268175e-05	3.80601099268035e-05	0.077076981410408	3.80601099268154e-05	3.80601099268129e-05	3.80601099268104e-05	3.80601099267925e-05	3.80601099268243e-05	3.8060109926808e-05	3.80601099268089e-05	3.80601099268137e-05	3.8060109926803e-05	0.00923394948146877	3.80601099268054e-05	0.27535691574956	3.80601099267946e-05	3.80601099268112e-05	3.8060109926831e-05	3.80601099268299e-05	3.8060109926813e-05	0.0204468117331465
5.87705760357793e-05	5.87705760357966e-05	5.8770576035791e-05	5.87705760358132e-05	5.87705760357791e-05	5.8770576035801e-05	5.8770576035799e-05	5.87705760358051e-05	5.8770576035809e-05	5.87705760357931e-05	5.87705760358073e-05	5.87705760357936e-05	5.87705760357995e-05	5.87705760357921e-05	5.87705760357918e-05	5.87705760358022e-05	5.87705760357816e-05	5.87705760357908e-05	5.87705760357905e-05	5.8770576035805e-05	5.87705760357892e-05	5.87705760357927e-05	5.8770576035786e-05	5.87705760357843e-05	5.87705760357885e-05	5.8770576035797e-05	5.87705760357986e-05	5.87705760358167e-05	5.87705760357933e-05	5.87705760357817e-05	5.87705760358019e-05	5.87705760358019e-05	5.87705760357909e-05	5.87705760357876e-05	5.87705760357854e-05	5.87705760357943e-05	5.87705760357948e-05	5.87705760357812e-05	5.87705760357955e-05	5.87705760358069e-05	5.87705760357865e-05	5.87705760358038e-05	5.8770576035791e-05	5.87705760357971e-05	5.87705760357861e-05	0.567943098252605	5.87705760357911e-05	5.87705760358093e-05	5.87705760358006e-05	5.87705760357919e-05
4.67128961404722e-05	4.6712896140466e-05	4.671289614046e-05	4.67128961404858e-05	4.67128961404801e-05	4.67128961404788e-05	4.67128961404809e-05	4.67128961404766e-05	4.67128961404684e-05	4.67128961404782e-05	4.67128961404716e-05	4.67128961404678e-05	4.67128961404663e-05	4.67128961404756e-05	4.67128961404717e-05	4.67128961404642e-05	4.6712896140478e-05	4.67128961404642e-05	0.0379350197769922	4.67128961404238e-05	4.67128961404601e-05	4.67128961404732e-05	4.67128961404637e-05	4.67128961404651e-05	4.67128961404816e-05	4.67128961404726e-05	4.67128961404644e-05	4.67128961404622e-05	4.67128961404706e-05	0.874243435028838	4.67128961404347e-05	4.67128961404575e-05	4.67128961404831e-05	4.67128961404693e-05	4.6712896140475e-05	4.67128961404722e-05	4.67128961404635e-05	4.67128961404886e-05	4.67128961404758e-05	4.67128961404641e-05	4.6712896140486e-05	4.67128961404838e-05	0.00496375690762734	4.67128961404591e-05	4.67128961404665e-05	4.67128961404658e-05	4.67128961404781e-05	4.67128961405003e-05	4.67128961404832e-05	4.67128961404761e-05
5.87705760358017e-05	5.87705760357989e-05	0.117479006530519	5.8770576035811e-05	5.8770576035798e-05	5.87705760357855e-05	5.87705760357943e-05	5.87705760357991e-05	0.0434492335207669	5.87705760358107e-05	5.8770576035806e-05	5.87705760357951e-05	5.87705760357983e-05	0.0371074296213297	5.87705760358075e-05	5.87705760358111e-05	5.87705760357909e-05	5.87705760358131e-05	0.0760493640294885	0.0302378374161744	5.87705760357802e-05	5.87705760358095e-05	5.8770576035791e-05	5.87705760358038e-05	5.8770576035803e-05	5.87705760357976e-05	5.87705760358003e-05	0.0471571720352728	5.87705760358059e-05	5.8770576035797e-05	5.87705760358034e-05	5.87705760358022e-05	5.87705760357913e-05	5.8770576035792e-05	5.87705760358136e-05	5.87705760358013e-05	5.87705760357944e-05	5.87705760357983e-05	5.87705760357923e-05	5.87705760357929e-05	5.87705760357961e-05	5.87705760357957e-05	0.525946355574557	5.87705760357808e-05	5.8770576035789e-05	5.8770576035795e-05	5.87705760358471e-05	5.87705760358192e-05	5.87705760357976e-05	5.87705760358065e-05
7.17925916393728e-05	7.1792591639373e-05	7.17925916393742e-05	7.17925916394321e-05	7.17925916393759e-05	7.17925916393918e-05	7.17925916393865e-05	7.17925916393923e-05	7.17925916393769e-05	7.17925916393717e-05	7.17925916393805e-05	7.1792591639379e-05	7.17925916393713e-05	7.17925916393719e-05	7.17925916393791e-05	7.17925916393952e-05	7.17925916393814e-05	7.17925916394072e-05	0.216526097930324	7.179259163939e-05	7.17925916393758e-05	7.17925916393759e-05	7.17925916393885e-05	7.17925916393778e-05	7.17925916393929e-05	7.17925916393923e-05	7.17925916394078e-05	7.17925916394001e-05	7.17925916393931e-05	0.205825320570465	0.192266992687346	7.17925916393793e-05	7.17925916393805e-05	7.17925916393795e-05	7.17925916393905e-05	7.17925916393797e-05	7.17925916393798e-05	7.17925916393819e-05	7.17925916393937e-05	7.17925916393908e-05	7.17925916393932e-05	7.17925916393839e-05	7.17925916393905e-05	7.1792591639383e-05	7.17925916393653e-05	0.18088952219469	0.0581448655237945	7.17925916393968e-05	7.17925916394136e-05	7.17925916394052e-05
3.84071482050547e-05	3.84071482050589e-05	0.020522720671488	0.0154213032381541	3.84071482050519e-05	3.84071482050584e-05	3.84071482050731e-05	3.84071482050709e-05	3.84071482050704e-05	3.84071482050563e-05	3.84071482050634e-05	3.84071482050476e-05	3.84071482050574e-05	3.84071482050581e-05	3.84071482050506e-05	3.84071482050608e-05	3.84071482050438e-05	3.84071482050617e-05	0.10021413599037	0.0572563657089698	3.84071482050505e-05	3.84071482050536e-05	3.84071482050382e-05	3.84071482050603e-05	3.84071482050342e-05	3.84071482050476e-05	3.84071482050435e-05	3.84071482050386e-05	3.84071482050422e-05	0.293601434417825	3.84071482050341e-05	3.84071482050598e-05	3.84071482050491e-05	3.84071482050528e-05	3.84071482050431e-05	3.84071482050654e-05	3.84071482050559e-05	3.8407148205052e-05	3.84071482050501e-05	3.84071482050592e-05	3.84071482050642e-05	3.84071482050608e-05	3.84071482050204e-05	3.84071482050384e-05	3.84071482050348e-05	3.84071482050424e-05	3.84071482050598e-05	3.8407148205079e-05	3.84071482050534e-05	3.84071482050527e-05
8.3955681937747e-05	8.39556819377498e-05	8.39556819377361e-05	8.39556819377447e-05	8.39556819377271e-05	8.39556819377363e-05	8.39556819377366e-05	8.39556819377539e-05	8.39556819377357e-05	8.39556819377429e-05	8.39556819377344e-05	8.39556819377339e-05	8.39556819377284e-05	8.39556819377266e-05	8.39556819377331e-05	8.39556819377326e-05	8.39556819377589e-05	8.39556819377311e-05	8.39556819377284e-05	0.141473168011102	8.39556819377222e-05	8.39556819377533e-05	8.39556819377383e-05	8.39556819377356e-05	8.39556819377278e-05	8.39556819377392e-05	8.39556819377631e-05	8.39556819377602e-05	8.39556819377334e-05	8.39556819377661e-05	8.39556819377479e-05	8.39556819377612e-05	8.39556819377563e-05	8.395568193773e-05	8.39556819377366e-05	8.39556819377299e-05	8.39556819377357e-05	8.39556819377365e-05	8.39556819377478e-05	0.299507920939109	8.39556819377171e-05	8.39556819377316e-05	8.39556819377415e-05	8.39556819377315e-05	8.39556819377299e-05	8.39556819377389e-05	8.3955681937734e-05	8.39556819377298e-05	8.39556819377347e-05	8.39556819377401e-05
7.20998113308045e-05	7.20998113308267e-05	7.20998113307991e-05	7.20998113308184e-05	7.20998113307879e-05	7.20998113307976e-05	7.20998113307886e-05	7.20998113308026e-05	7.20998113308108e-05	7.20998113308097e-05	7.20998113307971e-05	7.20998113307856e-05	7.20998113307924e-05	7.20998113307934e-05	7.20998113307877e-05	7.20998113308155e-05	7.20998113308114e-05	7.2099811330795e-05	0.131796439277945	7.20998113308678e-05	7.20998113307934e-05	7.20998113308037e-05	7.2099811330801e-05	7.2099811330788e-05	7.2099811330817e-05	7.20998113307965e-05	7.20998113307896e-05	7.20998113308091e-05	7.20998113307954e-05	7.20998113308173e-05	0.467686672258481	7.20998113308063e-05	7.20998113307982e-05	7.20998113307902e-05	7.20998113308032e-05	7.20998113307921e-05	7.20998113308095e-05	7.20998113308265e-05	0.0773157238079959	0.176797203517618	7.20998113308134e-05	7.20998113307979e-05	0.0363430648003204	7.20998113307863e-05	7.20998113307822e-05	7.20998113308066e-05	7.20998113308175e-05	7.20998113308359e-05	7.20998113308093e-05	7.20998113308279e-05
3.94873031810861e-05	3.94873031810949e-05	3.94873031810861e-05	3.9487303181094e-05	3.94873031810826e-05	3.94873031810998e-05	3.94873031810925e-05	3.94873031810907e-05	3.9487303181086e-05	3.94873031810913e-05	3.94873031810865e-05	3.94873031810892e-05	0.0131934526975143	3.94873031810956e-05	3.94873031810883e-05	3.94873031810952e-05	3.94873031810691e-05	3.94873031810934e-05	3.94873031810824e-05	3.94873031810773e-05	3.94873031810741e-05	3.94873031810801e-05	3.94873031810891e-05	3.94873031810886e-05	3.94873031810759e-05	3.94873031810782e-05	0.0468298012740551	3.94873031810909e-05	3.94873031810899e-05	3.94873031810829e-05	3.94873031810836e-05	3.9487303181093e-05	3.94873031810855e-05	3.94873031810946e-05	3.9487303181084e-05	3.94873031811222e-05	3.94873031810883e-05	3.94873031810853e-05	3.94873031810735e-05	3.94873031810857e-05	3.94873031810913e-05	3.94873031810704e-05	3.94873031810935e-05	0.0769845936684623	3.94873031810788e-05	3.94873031810959e-05	3.94873031810944e-05	3.94873031810989e-05	3.94873031810927e-05	3.94873031810896e-05
2.46078677437809e-05	2.46078677437754e-05	2.46078677437671e-05	2.46078677437904e-05	2.46078677437588e-05	2.46078677437683e-05	2.46078677437682e-05	2.46078677437904e-05	2.4607867743773e-05	2.46078677437583e-05	2.4607867743779e-05	2.46078677437701e-05	2.46078677437921e-05	2.46078677437887e-05	2.46078677437771e-05	2.46078677437543e-05	2.46078677437727e-05	2.46078677437804e-05	2.46078677437541e-05	2.46078677437644e-05	2.46078677437618e-05	2.46078677437572e-05	2.46078677437632e-05	2.46078677437902e-05	2.46078677437673e-05	2.46078677437733e-05	2.46078677437704e-05	2.46078677437761e-05	2.46078677437792e-05	2.46078677437813e-05	2.46078677437571e-05	2.46078677438057e-05	2.46078677437667e-05	2.46078677437603e-05	2.46078677437761e-05	2.46078677437901e-05	2.46078677437756e-05	2.46078677437811e-05	2.46078677437594e-05	2.4607867743771e-05	2.4607867743771e-05	2.46078677437783e-05	2.46078677437573e-05	2.46078677437669e-05	0.00818117269635816	2.46078677437668e-05	2.46078677437348e-05	2.46078677438025e-05	2.4607867743783e-05	2.46078677437714e-05
1.80067405428008e-05	1.800674054281e-05	1.8006740542817e-05	1.8006740542821e-05	1.80067405428208e-05	1.80067405428228e-05	1.80067405428392e-05	1.80067405428206e-05	1.80067405428192e-05	1.8006740542828e-05	1.80067405428185e-05	1.80067405428297e-05	1.80067405428265e-05	1.800674054282e-05	1.80067405428312e-05	1.80067405428106e-05	1.80067405428172e-05	1.8006740542813e-05	1.80067405428283e-05	1.80067405428075e-05	1.80067405428369e-05	1.80067405428249e-05	1.80067405428164e-05	1.80067405428118e-05	1.80067405428064e-05	1.80067405428315e-05	0.0233801620121497	1.80067405428324e-05	1.80067405428211e-05	1.80067405428069e-05	1.80067405428167e-05	1.80067405428088e-05	1.80067405428172e-05	1.80067405428151e-05	1.80067405428205e-05	1.80067405428267e-05	1.80067405428142e-05	1.80067405428147e-05	1.80067405428381e-05	1.80067405428119e-05	1.80067405428345e-05	1.80067405428218e-05	1.8006740542813e-05	1.8006740542812e-05	0.0086611232146614	1.8006740542824e-05	1.80067405428297e-05	1.80067405428401e-05	1.80067405428014e-05	1.80067405428211e-05
2.43588308148139e-05	2.43588308148006e-05	2.43588308148085e-05	2.43588308148044e-05	2.43588308147823e-05	2.43588308148068e-05	2.43588308147777e-05	2.4358830814806e-05	2.43588308148061e-05	2.43588308148072e-05	2.4358830814819e-05	2.43588308148115e-05	2.43588308148415e-05	2.43588308148043e-05	2.43588308147974e-05	2.43588308147923e-05	2.43588308148024e-05	2.43588308148101e-05	2.43588308147925e-05	2.4358830814805e-05	2.43588308148098e-05	2.43588308148014e-05	2.43588308147991e-05	2.43588308147967e-05	2.43588308148036e-05	2.43588308148116e-05	0.130047109834566	2.43588308148099e-05	2.43588308148154e-05	2.43588308148005e-05	2.4358830814805e-05	0.0388667957988129	2.43588308148029e-05	2.43588308148115e-05	2.43588308148019e-05	2.43588308148034e-05	2.43588308148128e-05	2.43588308148009e-05	2.43588308148031e-05	2.4358830814803e-05	2.43588308148154e-05	2.43588308148059e-05	2.43588308148041e-05	2.43588308148025e-05	2.4358830814798e-05	2.43588308147969e-05	2.43588308148166e-05	2.43588308148204e-05	2.43588308147989e-05	2.43588308148139e-05
2.55404292252836e-05	2.55404292252787e-05	2.55404292252568e-05	2.55404292252828e-05	2.55404292252737e-05	2.55404292252839e-05	2.5540429225288e-05	2.55404292252868e-05	2.55404292252841e-05	2.55404292252763e-05	2.55404292252848e-05	2.55404292252676e-05	2.55404292252794e-05	2.5540429225275e-05	2.55404292252794e-05	2.55404292252632e-05	2.55404292252833e-05	2.55404292252778e-05	2.55404292252652e-05	2.5540429225271e-05	0.068653054926391	2.55404292252734e-05	2.55404292252784e-05	2.55404292252816e-05	2.55404292252702e-05	2.55404292252788e-05	2.55404292252747e-05	2.55404292252817e-05	2.55404292252765e-05	2.55404292252817e-05	2.55404292252829e-05	2.55404292252045e-05	2.55404292252778e-05	2.55404292252618e-05	2.55404292252891e-05	2.55404292253028e-05	2.55404292252873e-05	2.55404292252731e-05	2.55404292252739e-05	2.55404292252812e-05	2.55404292252818e-05	2.554042922527e-05	2.55404292252599e-05	2.55404292252686e-05	2.55404292252623e-05	2.55404292252843e-05	2.55404292252697e-05	2.55404292252955e-05	2.55404292252729e-05	2.55404292252837e-05
3.96732636735946e-05	3.96732636735925e-05	3.9673263673573e-05	3.96732636736029e-05	3.96732636735867e-05	3.9673263673578e-05	3.96732636735545e-05	3.96732636735817e-05	3.96732636735761e-05	3.96732636735668e-05	3.96732636735928e-05	0.114605961708822	3.96732636735716e-05	0.052502670005776	3.96732636735706e-05	3.96732636735917e-05	3.96732636735793e-05	3.9673263673593e-05	3.96732636735842e-05	3.96732636735789e-05	0.0439291842665514	3.96732636735971e-05	3.96732636735665e-05	3.96732636735842e-05	0.0405717951918667	3.96732636735885e-05	3.96732636735994e-05	3.96732636735906e-05	3.96732636735732e-05	3.96732636735798e-05	3.96732636735899e-05	3.96732636735776e-05	0.00825916733307267	0.00726352232826215	3.96732636735826e-05	0.161298761410624	3.96732636735848e-05	3.96732636735724e-05	3.96732636735802e-05	3.96732636735854e-05	3.96732636735797e-05	3.96732636735659e-05	3.96732636735762e-05	0.253369209478839	3.96732636735751e-05	3.96732636735809e-05	3.96732636736152e-05	3.96732636735934e-05	3.96732636735951e-05	3.9673263673574e-05
0.000104206628906865	0.00010420662890687	0.0659702182620819	0.000104206628906864	0.000104206628906864	0.000104206628906867	0.000104206628906874	0.000104206628906861	0.000104206628906864	0.000104206628906863	0.000104206628906869	0.000104206628906868	0.000104206628906877	0.000104206628906866	0.000104206628906869	0.000104206628906863	0.000104206628906866	0.000104206628906863	0.000104206628906866	0.0958898220685617	0.000104206628906875	0.000104206628906874	0.000104206628906875	0.000104206628906866	0.000104206628906874	0.000104206628906861	0.000104206628906869	0.000104206628906908	0.000104206628906869	0.239176857679067	0.000104206628906878	0.000104206628906865	0.00010420662890686	0.000104206628906866	0.000104206628906881	0.000104206628906873	0.000104206628906864	0.000104206628906867	0.000104206628906866	0.00010420662890687	0.000104206628906871	0.000104206628906861	0.000104206628906862	0.0911539770481661	0.000104206628906868	0.000104206628906865	0.000104206628906872	0.000104206628906864	0.000104206628906864	0.000104206628906865
0.214172460995436	7.39998009103336e-05	7.3999800910325e-05	7.39998009103327e-05	7.39998009103202e-05	7.39998009103267e-05	7.39998009103249e-05	7.39998009103406e-05	7.39998009103237e-05	7.39998009103235e-05	7.39998009103336e-05	7.39998009103215e-05	7.39998009103213e-05	7.39998009103258e-05	7.39998009103178e-05	7.3999800910331e-05	7.39998009103248e-05	7.39998009103277e-05	7.39998009103136e-05	7.39998009103288e-05	7.39998009103187e-05	0.778575558515351	7.39998009103362e-05	7.39998009103312e-05	7.3999800910331e-05	7.39998009103222e-05	7.39998009103308e-05	7.39998009103292e-05	7.39998009103205e-05	7.39998009103275e-05	7.39998009103329e-05	7.39998009103225e-05	7.39998009103212e-05	7.39998009103343e-05	7.39998009103105e-05	7.39998009103288e-05	7.3999800910319e-05	7.39998009103292e-05	7.39998009103289e-05	7.39998009103328e-05	7.39998009103295e-05	7.39998009103232e-05	7.39998009103307e-05	7.39998009103117e-05	7.39998009103113e-05	7.39998009103224e-05	7.39998009103264e-05	7.39998009103325e-05	7.39998009103297e-05	7.39998009103282e-05
0.281995839127869	3.70556310979977e-05	3.70556310979875e-05	3.7055631097986e-05	3.70556310979834e-05	3.70556310979896e-05	3.70556310979965e-05	3.70556310980042e-05	3.70556310979963e-05	3.70556310980086e-05	3.70556310979985e-05	3.70556310979882e-05	3.70556310979897e-05	3.70556310979864e-05	3.70556310980009e-05	3.70556310979915e-05	3.70556310979767e-05	3.70556310979971e-05	3.7055631097979e-05	3.70556310979959e-05	3.70556310979869e-05	0.580104983345085	3.70556310979827e-05	0.0315147880515114	3.70556310979904e-05	3.70556310979904e-05	3.70556310980004e-05	3.7055631097993e-05	3.70556310979851e-05	3.70556310979919e-05	3.70556310979945e-05	3.70556310979959e-05	3.70556310979977e-05	3.70556310979948e-05	3.70556310979734e-05	3.70556310980059e-05	3.70556310979937e-05	3.70556310979909e-05	3.70556310979755e-05	3.70556310980046e-05	3.7055631097993e-05	3.70556310979939e-05	3.70556310979798e-05	3.70556310979959e-05	3.70556310979816e-05	3.70556310979781e-05	3.70556310979965e-05	3.70556310980156e-05	3.70556310980025e-05	3.70556310979879e-05
5.14171890283871e-05	5.14171890283941e-05	5.14171890283897e-05	5.14171890284005e-05	5.14171890284043e-05	5.14171890284085e-05	5.14171890284188e-05	5.14171890283816e-05	5.14171890283938e-05	5.14171890283967e-05	5.14171890284105e-05	5.14171890283959e-05	5.14171890283973e-05	5.14171890283929e-05	5.14171890284023e-05	5.14171890283969e-05	0.26293933988522	5.14171890283986e-05	5.14171890283533e-05	0.0369663367497168	5.14171890283886e-05	5.14171890283833e-05	5.1417189028377e-05	5.14171890283878e-05	5.14171890283934e-05	5.14171890283918e-05	5.14171890284012e-05	5.14171890283978e-05	5.14171890284023e-05	5.1417189028388e-05	5.14171890284069e-05	5.14171890283839e-05	5.14171890283882e-05	5.14171890284078e-05	5.14171890283883e-05	5.14171890283897e-05	5.14171890284098e-05	5.14171890283873e-05	0.0205889656005465	5.14171890283981e-05	5.14171890283843e-05	5.14171890283729e-05	0.254237634605309	5.14171890283887e-05	5.14171890283853e-05	5.14171890283851e-05	5.14171890283946e-05	5.14171890284233e-05	5.14171890283753e-05	5.14171890283983e-05
6.2942051890889e-05	6.29420518908785e-05	0.0170880787246761	6.29420518908905e-05	6.29420518908679e-05	6.29420518908691e-05	6.29420518908732e-05	6.29420518908799e-05	6.29420518908788e-05	6.2942051890876e-05	6.29420518909028e-05	6.29420518908625e-05	6.29420518908876e-05	6.29420518908727e-05	6.29420518908709e-05	6.29420518908618e-05	6.29420518908772e-05	6.29420518909016e-05	6.2942051890839e-05	6.29420518908768e-05	6.29420518908959e-05	6.29420518908788e-05	6.29420518908673e-05	6.29420518908664e-05	6.29420518908775e-05	6.29420518908861e-05	6.29420518908685e-05	6.29420518908803e-05	6.29420518908807e-05	0.00898460052993713	0.0407703691977886	6.29420518908671e-05	6.29420518908559e-05	6.29420518908713e-05	6.29420518908779e-05	6.29420518908734e-05	6.29420518908852e-05	6.29420518908796e-05	0.337559678353262	6.29420518908761e-05	0.0214273953264385	6.29420518908685e-05	6.29420518909018e-05	6.29420518908724e-05	6.29420518908591e-05	6.2942051890885e-05	6.29420518909534e-05	6.29420518909244e-05	6.29420518908795e-05	0.141046174467163
4.46102986809939e-05	4.46102986809861e-05	4.46102986809836e-05	4.46102986809883e-05	4.46102986809864e-05	4.46102986809894e-05	0.0432194457814327	4.46102986809901e-05	4.46102986809827e-05	4.46102986809859e-05	4.46102986809968e-05	0.0265859446271367	4.46102986809737e-05	4.46102986809993e-05	4.46102986809814e-05	4.46102986809873e-05	4.46102986809906e-05	4.46102986809868e-05	4.46102986809801e-05	4.46102986809892e-05	4.46102986809563e-05	4.46102986809898e-05	4.46102986809815e-05	4.46102986809989e-05	4.46102986809834e-05	4.46102986809962e-05	0.513021917388148	4.46102986809947e-05	4.46102986809813e-05	4.46102986809898e-05	4.46102986809881e-05	4.4610298680979e-05	4.46102986810013e-05	4.46102986809867e-05	4.46102986809889e-05	4.46102986809932e-05	4.46102986809853e-05	4.46102986809838e-05	4.46102986809851e-05	4.46102986809881e-05	4.46102986809975e-05	4.46102986809783e-05	4.46102986809749e-05	4.4610298680978e-05	0.0301578143250309	4.46102986809843e-05	4.46102986809878e-05	4.46102986809979e-05	4.46102986809798e-05	4.46102986809916e-05
5.28692652149885e-05	5.28692652149794e-05	5.28692652149925e-05	5.28692652149964e-05	5.2869265214976e-05	5.28692652149936e-05	5.28692652149957e-05	5.28692652149885e-05	5.28692652149896e-05	5.28692652149815e-05	5.28692652149852e-05	5.2869265215001e-05	5.28692652149872e-05	5.28692652149854e-05	5.28692652149852e-05	5.28692652149872e-05	5.28692652150023e-05	5.28692652149914e-05	5.28692652149839e-05	5.286926521498e-05	5.28692652149483e-05	5.2869265214995e-05	5.28692652149848e-05	5.28692652149919e-05	5.28692652149807e-05	5.28692652149913e-05	5.28692652150014e-05	5.28692652149845e-05	5.28692652149833e-05	5.28692652149846e-05	5.28692652149734e-05	5.28692652149608e-05	5.28692652149933e-05	5.28692652149889e-05	5.28692652149784e-05	5.28692652149912e-05	5.28692652149889e-05	5.28692652149843e-05	5.28692652149843e-05	5.28692652149885e-05	5.28692652149813e-05	5.28692652149761e-05	5.28692652149843e-05	5.28692652149716e-05	5.28692652149778e-05	5.28692652150051e-05	5.28692652149624e-05	5.28692652150089e-05	5.28692652149967e-05	5.28692652150151e-05
4.0145919076812e-05	4.01459190768161e-05	4.01459190768116e-05	4.01459190768266e-05	4.01459190768053e-05	4.01459190768121e-05	4.01459190768067e-05	4.01459190768097e-05	4.0145919076819e-05	4.01459190768092e-05	4.01459190768173e-05	4.01459190768114e-05	0.0171583823820935	4.01459190768166e-05	4.01459190768042e-05	4.014591907682e-05	4.01459190768128e-05	4.01459190768112e-05	4.01459190768104e-05	4.01459190768153e-05	4.01459190768176e-05	4.01459190768147e-05	4.01459190768027e-05	4.01459190768074e-05	4.01459190768122e-05	4.01459190768283e-05	0.038478607007716	4.01459190768129e-05	4.01459190768128e-05	4.01459190767978e-05	4.0145919076815e-05	4.0145919076804e-05	4.01459190768131e-05	4.01459190768034e-05	4.01459190768142e-05	4.0145919076816e-05	4.01459190768092e-05	4.01459190768069e-05	4.0145919076809e-05	4.01459190768148e-05	4.01459190768079e-05	4.01459190768167e-05	4.01459190768138e-05	4.01459190768053e-05	4.01459190768109e-05	4.01459190768122e-05	4.01459190768193e-05	4.01459190768309e-05	4.01459190767952e-05	4.01459190768243e-05
4.56992847716209e-05	4.56992847716174e-05	4.56992847716097e-05	4.56992847716255e-05	4.56992847716152e-05	4.5699284771612e-05	4.56992847716328e-05	4.5699284771627e-05	4.56992847716208e-05	4.56992847716201e-05	4.5699284771621e-05	4.56992847716165e-05	4.5699284771626e-05	4.56992847716195e-05	4.56992847716206e-05	4.56992847716149e-05	4.56992847716251e-05	4.56992847716226e-05	4.5699284771624e-05	4.56992847716103e-05	4.56992847715971e-05	4.56992847716057e-05	4.56992847716171e-05	4.56992847716238e-05	4.56992847716334e-05	4.56992847716179e-05	0.0867682988192564	4.56992847716247e-05	4.5699284771612e-05	4.56992847716199e-05	4.56992847716083e-05	4.56992847716248e-05	4.56992847716166e-05	4.56992847716197e-05	4.56992847716119e-05	4.56992847716246e-05	4.56992847716137e-05	4.56992847716126e-05	4.5699284771612e-05	4.56992847716114e-05	4.56992847716286e-05	4.56992847716278e-05	4.56992847716177e-05	4.56992847716111e-05	4.56992847716125e-05	4.56992847716152e-05	4.56992847716118e-05	4.56992847716431e-05	4.56992847716211e-05	4.56992847716214e-05
6.22444652092308e-05	6.22444652092157e-05	6.22444652092049e-05	6.22444652092322e-05	6.22444652092064e-05	6.22444652092206e-05	6.22444652092216e-05	6.22444652092174e-05	6.22444652092074e-05	6.22444652092323e-05	6.22444652092148e-05	6.22444652092268e-05	6.22444652092124e-05	6.22444652092263e-05	6.22444652092187e-05	6.22444652092291e-05	6.22444652092121e-05	6.22444652092133e-05	6.22444652092037e-05	6.22444652092123e-05	6.2244465209235e-05	6.22444652092165e-05	6.22444652092138e-05	6.22444652092112e-05	6.22444652092193e-05	6.22444652092209e-05	6.22444652092231e-05	6.22444652092164e-05	6.22444652092281e-05	6.22444652091818e-05	6.22444652092173e-05	0.181323203625661	6.22444652092224e-05	6.22444652092159e-05	6.22444652092201e-05	6.2244465209242e-05	0.0474906906997209	0.00860285911224084	6.22444652092124e-05	6.22444652092264e-05	6.22444652092266e-05	6.22444652092335e-05	6.22444652092208e-05	6.22444652092075e-05	6.22444652092157e-05	6.22444652092255e-05	6.22444652092431e-05	6.22444652092471e-05	6.22444652092225e-05	6.22444652092327e-05
6.24752696541295e-05	6.24752696541092e-05	6.2475269654113e-05	6.24752696541246e-05	6.24752696541168e-05	6.24752696541146e-05	6.24752696541208e-05	6.24752696541308e-05	6.24752696541183e-05	6.24752696541305e-05	6.24752696541226e-05	6.24752696541292e-05	6.24752696541175e-05	6.24752696541328e-05	6.24752696541191e-05	6.24752696541279e-05	6.24752696541172e-05	6.24752696541284e-05	6.24752696541072e-05	0.00835008146321533	6.24752696541128e-05	6.24752696541308e-05	6.24752696541394e-05	6.24752696541225e-05	6.24752696541096e-05	6.2475269654119e-05	6.24752696541264e-05	6.24752696541114e-05	6.24752696541198e-05	6.24752696541158e-05	6.24752696541175e-05	6.24752696540871e-05	6.24752696541121e-05	6.24752696541089e-05	6.24752696541104e-05	0.290924328261087	6.24752696541159e-05	6.24752696541293e-05	6.24752696541099e-05	6.24752696541228e-05	6.24752696541133e-05	6.24752696541332e-05	6.24752696541074e-05	6.24752696540932e-05	6.24752696541169e-05	6.24752696541156e-05	6.24752696541286e-05	6.24752696541124e-05	6.24752696541259e-05	6.24752696541193e-05
6.64156084699649e-05	6.64156084699538e-05	6.64156084699336e-05	6.64156084699754e-05	6.64156084699472e-05	6.64156084699675e-05	6.64156084699634e-05	6.64156084699505e-05	6.6415608469935e-05	6.64156084699501e-05	6.64156084699734e-05	6.64156084699383e-05	0.327115187479702	6.641560846994e-05	6.6415608469949e-05	6.64156084699549e-05	6.64156084699587e-05	6.64156084699625e-05	6.64156084699432e-05	6.64156084699553e-05	6.64156084699519e-05	6.64156084699685e-05	6.64156084699494e-05	6.64156084699561e-05	6.64156084699536e-05	6.64156084699364e-05	6.64156084699676e-05	6.64156084699398e-05	6.64156084699552e-05	6.64156084699484e-05	6.64156084699442e-05	6.64156084699491e-05	6.64156084699326e-05	6.64156084699679e-05	6.64156084699463e-05	0.254049922030738	6.64156084699602e-05	6.64156084699681e-05	6.6415608469935e-05	6.64156084699395e-05	6.64156084699428e-05	0.0252037767114344	6.64156084699411e-05	6.64156084699719e-05	6.64156084699464e-05	6.64156084699388e-05	6.641560846997e-05	0.0181430823325235	6.64156084699442e-05	6.64156084699633e-05
6.69433764696389e-05	6.69433764696512e-05	6.69433764696347e-05	6.69433764696433e-05	6.69433764696362e-05	6.69433764696442e-05	6.69433764696339e-05	6.69433764696319e-05	6.69433764696351e-05	6.69433764696058e-05	6.69433764696418e-05	6.6943376469646e-05	6.69433764696382e-05	6.69433764696438e-05	6.69433764696487e-05	6.69433764696492e-05	6.69433764696586e-05	6.69433764696373e-05	6.69433764696368e-05	6.69433764696348e-05	0.0780934360848766	6.69433764696458e-05	6.69433764696271e-05	6.69433764696483e-05	6.69433764696459e-05	6.69433764696414e-05	6.69433764696421e-05	6.69433764696415e-05	6.69433764696359e-05	6.69433764696535e-05	6.69433764696318e-05	6.69433764696442e-05	6.69433764696477e-05	6.69433764696408e-05	6.69433764696416e-05	6.69433764696408e-05	6.69433764696477e-05	6.69433764696491e-05	6.69433764696496e-05	6.69433764696446e-05	6.69433764696589e-05	6.6943376469649e-05	6.69433764696464e-05	6.69433764696352e-05	6.69433764696384e-05	6.69433764696452e-05	6.69433764696646e-05	6.69433764696821e-05	6.69433764696233e-05	6.69433764696524e-05
5.67896668868973e-05	5.6789666886902e-05	0.0726023628923207	5.67896668868969e-05	5.6789666886909e-05	5.67896668869054e-05	5.67896668869056e-05	5.67896668869071e-05	5.67896668868995e-05	5.67896668869146e-05	5.67896668869015e-05	5.67896668868939e-05	5.6789666886892e-05	5.67896668868967e-05	5.6789666886921e-05	5.67896668869169e-05	5.67896668869017e-05	5.67896668869091e-05	5.67896668869088e-05	5.67896668869112e-05	0.179850946682644	5.67896668868942e-05	5.67896668868936e-05	5.67896668869008e-05	5.67896668869022e-05	5.67896668868943e-05	5.67896668868999e-05	5.67896668868985e-05	5.6789666886905e-05	5.67896668868919e-05	5.67896668869004e-05	0.176612552477586	5.6789666886895e-05	5.67896668868988e-05	5.67896668869057e-05	5.6789666886919e-05	5.67896668869599e-05	5.67896668869031e-05	5.67896668868967e-05	5.67896668869114e-05	5.67896668869173e-05	5.67896668868979e-05	5.67896668868926e-05	5.67896668869125e-05	5.67896668868997e-05	5.67896668868964e-05	5.67896668869031e-05	5.67896668869369e-05	5.6789666886905e-05	5.67896668868996e-05
0.0338921576632273	6.74795994151914e-05	0.214620662034954	6.74795994151843e-05	6.74795994151874e-05	6.74795994151961e-05	6.7479599415186e-05	6.74795994151869e-05	6.74795994151821e-05	6.7479599415188e-05	6.7479599415191e-05	6.74795994151716e-05	6.74795994151806e-05	6.74795994151705e-05	6.74795994151772e-05	6.7479599415173e-05	6.74795994151867e-05	6.74795994151835e-05	0.0423907634928813	6.74795994151847e-05	6.7479599415177e-05	6.74795994151785e-05	6.74795994151699e-05	6.74795994151808e-05	6.74795994151924e-05	6.74795994151784e-05	6.74795994151909e-05	6.74795994151898e-05	6.74795994151879e-05	6.74795994151734e-05	6.74795994151793e-05	6.74795994151674e-05	6.74795994151833e-05	6.74795994151847e-05	6.74795994151866e-05	6.74795994151898e-05	6.74795994151752e-05	6.7479599415186e-05	0.0344227121888287	6.74795994151739e-05	6.74795994151802e-05	6.74795994151807e-05	6.74795994151867e-05	6.74795994151961e-05	6.74795994151768e-05	6.74795994151774e-05	6.74795994152479e-05	6.7479599415202e-05	6.7479599415184e-05	6.74795994151853e-05
7.88480489143665e-05	7.88480489143524e-05	7.88480489144236e-05	7.88480489143716e-05	7.88480489143684e-05	7.88480489143578e-05	7.88480489143751e-05	7.88480489143477e-05	7.88480489143459e-05	7.88480489143633e-05	7.88480489143761e-05	7.88480489143491e-05	7.88480489143673e-05	7.88480489143431e-05	7.88480489143402e-05	7.88480489143435e-05	0.0181383688545755	7.88480489143575e-05	7.8848048914352e-05	7.88480489143489e-05	7.8848048914338e-05	7.8848048914359e-05	7.88480489143537e-05	7.88480489143597e-05	7.88480489143485e-05	7.88480489143741e-05	7.88480489143715e-05	0.0181045512310862	7.88480489143586e-05	7.88480489143582e-05	7.8848048914371e-05	7.88480489143542e-05	7.88480489143567e-05	7.88480489143509e-05	7.8848048914358e-05	7.88480489143586e-05	7.88480489143552e-05	7.88480489143656e-05	7.88480489143499e-05	7.88480489143535e-05	7.88480489143468e-05	7.88480489143415e-05	0.0127517994333307	7.88480489143491e-05	7.88480489143538e-05	7.88480489143751e-05	0.0964512932942592	7.88480489143932e-05	0.0560573699849198	0.0827618531140105
5.33716896705283e-05	5.33716896705139e-05	5.33716896705261e-05	5.337168967053e-05	5.33716896705415e-05	5.33716896705351e-05	5.33716896705433e-05	5.33716896705461e-05	5.33716896705213e-05	5.33716896705313e-05	5.33716896705296e-05	5.33716896705194e-05	5.33716896705093e-05	5.33716896705405e-05	5.33716896705277e-05	5.33716896705537e-05	0.0611848702266175	5.33716896705314e-05	5.33716896705118e-05	5.33716896705277e-05	5.33716896705349e-05	5.33716896705098e-05	5.33716896705097e-05	5.33716896705407e-05	5.33716896705297e-05	5.33716896705263e-05	5.33716896705284e-05	5.33716896705218e-05	5.3371689670522e-05	5.33716896705065e-05	5.33716896705355e-05	5.3371689670523e-05	5.33716896705218e-05	5.33716896705425e-05	5.33716896705306e-05	5.33716896705361e-05	5.33716896705347e-05	5.33716896705245e-05	5.33716896705227e-05	5.33716896705166e-05	5.33716896705266e-05	5.33716896705198e-05	0.0726089698349098	5.33716896705286e-05	0.0325517516623864	5.3371689670525e-05	5.33716896705862e-05	5.33716896705591e-05	5.33716896705456e-05	5.33716896705361e-05
5.93920816246541e-05	5.93920816246426e-05	5.93920816246211e-05	5.93920816246361e-05	5.93920816246114e-05	5.93920816246368e-05	5.93920816246382e-05	5.939208162464e-05	5.93920816246355e-05	5.93920816246393e-05	5.93920816246393e-05	5.93920816246328e-05	5.93920816246431e-05	5.93920816246259e-05	5.93920816246377e-05	5.93920816246284e-05	5.9392081624646e-05	5.93920816246346e-05	0.0749677558327774	5.9392081624654e-05	5.9392081624638e-05	5.93920816246288e-05	0.00781728667665849	5.9392081624638e-05	5.9392081624622e-05	5.93920816246267e-05	5.93920816246326e-05	5.93920816246409e-05	5.9392081624639e-05	5.93920816246433e-05	5.93920816246302e-05	5.93920816246366e-05	5.93920816246402e-05	5.9392081624645e-05	5.93920816246334e-05	5.93920816246335e-05	5.93920816246415e-05	5.93920816246411e-05	0.0213830765307573	0.0153932069611785	5.93920816246207e-05	5.93920816246197e-05	0.110449470094941	5.93920816246059e-05	5.93920816246257e-05	5.93920816246216e-05	5.93920816246478e-05	5.93920816246587e-05	5.93920816246294e-05	5.93920816246362e-05
5.83634152630959e-05	5.83634152630849e-05	5.83634152630947e-05	5.83634152630866e-05	5.83634152630888e-05	5.83634152630936e-05	5.83634152631122e-05	5.8363415263095e-05	5.83634152630827e-05	5.83634152630903e-05	5.83634152630828e-05	5.8363415263089e-05	5.83634152630941e-05	5.83634152630704e-05	5.83634152630861e-05	5.83634152630911e-05	5.8363415263089e-05	0.00536419698569695	0.0542616859754054	5.83634152630862e-05	5.83634152630946e-05	5.8363415263091e-05	0.0174297937182257	5.83634152630736e-05	5.83634152630998e-05	0.0521764570343475	5.83634152630814e-05	5.83634152630918e-05	5.83634152630836e-05	5.83634152630797e-05	5.83634152630832e-05	5.83634152630984e-05	5.83634152630889e-05	5.83634152631013e-05	5.8363415263089e-05	5.8363415263085e-05	5.83634152630938e-05	5.83634152630903e-05	5.8363415263078e-05	5.83634152630968e-05	5.83634152630928e-05	5.83634152630888e-05	5.8363415263097e-05	5.83634152630791e-05	5.83634152630903e-05	5.83634152630918e-05	5.83634152631124e-05	5.8363415263122e-05	5.83634152631073e-05	5.83634152631132e-05
6.08946740186576e-05	6.08946740186431e-05	6.08946740186416e-05	6.08946740186556e-05	6.08946740186549e-05	6.08946740186614e-05	6.08946740186591e-05	6.08946740186653e-05	6.08946740186542e-05	0.0415382185231365	6.08946740186658e-05	6.08946740186483e-05	6.08946740186586e-05	6.08946740186554e-05	6.08946740186604e-05	6.08946740186578e-05	6.08946740186532e-05	6.08946740186506e-05	6.08946740186394e-05	6.08946740186636e-05	6.089467401865e-05	6.0894674018653e-05	0.0201272981089167	6.08946740186496e-05	6.0894674018636e-05	6.08946740186496e-05	6.08946740186501e-05	6.0894674018671e-05	6.08946740186733e-05	6.08946740186644e-05	6.08946740186552e-05	6.08946740186538e-05	6.08946740186606e-05	6.08946740186438e-05	6.0894674018664e-05	6.08946740186524e-05	6.08946740186914e-05	6.08946740186563e-05	6.08946740186487e-05	6.08946740186596e-05	6.08946740186528e-05	6.08946740186577e-05	6.08946740186513e-05	6.08946740186474e-05	6.08946740186512e-05	6.08946740186592e-05	6.08946740186789e-05	6.08946740186868e-05	6.08946740186524e-05	6.08946740186586e-05
0.000145642515906157	0.000145642515906155	0.000145642515906152	0.000145642515906151	0.000145642515906161	0.000145642515906155	0.000145642515906152	0.000145642515906179	0.000145642515906155	0.000145642515906154	0.000145642515906154	0.000145642515906156	0.000145642515906157	0.000145642515906152	0.00014564251590615	0.000145642515906155	0.000145642515906157	0.000145642515906151	0.000145642515906155	0.121195856116776	0.000145642515906154	0.00014564251590615	0.000145642515906155	0.000145642515906154	0.000145642515906156	0.000145642515906155	0.000145642515906158	0.000145642515906155	0.000145642515906157	0.687775177446396	0.000145642515906147	0.000145642515906152	0.000145642515906156	0.000145642515906152	0.000145642515906174	0.000145642515906153	0.000145642515906155	0.000145642515906163	0.000145642515906149	0.000145642515906156	0.000145642515906156	0.000145642515906157	0.00014564251590615	0.000145642515906157	0.000145642515906153	0.000145642515906157	0.000145642515906154	0.000145642515906161	0.000145642515906155	0.000145642515906162
7.6347033059631e-05	7.63470330596389e-05	7.63470330596475e-05	7.63470330596433e-05	7.63470330596273e-05	7.63470330596442e-05	7.63470330596266e-05	7.63470330596798e-05	7.63470330596324e-05	7.6347033059658e-05	7.63470330596293e-05	7.63470330596279e-05	7.6347033059665e-05	7.63470330596321e-05	7.63470330596445e-05	7.63470330596388e-05	7.63470330596833e-05	7.63470330596313e-05	7.63470330596508e-05	7.63470330596412e-05	7.63470330596271e-05	0.115210589604516	7.6347033059628e-05	7.63470330596338e-05	7.63470330596312e-05	7.63470330596399e-05	7.63470330596308e-05	7.63470330596476e-05	7.63470330596618e-05	0.129096554380521	7.63470330596549e-05	7.63470330596195e-05	7.63470330596642e-05	7.6347033059638e-05	0.0367760202192292	7.63470330596345e-05	7.63470330596298e-05	7.63470330596519e-05	7.63470330596368e-05	0.258015041386331	0.036296128786739	7.63470330596494e-05	7.63470330596419e-05	7.63470330596303e-05	7.63470330596231e-05	7.63470330596551e-05	7.63470330596488e-05	7.63470330596347e-05	0.0557424504334797	7.63470330596813e-05
0.0277179513456478	6.4385208771846e-05	0.207491581485898	6.43852087718708e-05	0.0360524804110329	6.43852087718507e-05	6.43852087718471e-05	6.43852087718431e-05	6.43852087718648e-05	6.43852087718427e-05	6.43852087718491e-05	6.43852087718393e-05	6.43852087718405e-05	6.43852087718422e-05	6.43852087718422e-05	6.43852087718408e-05	6.43852087718462e-05	6.43852087718534e-05	6.43852087718508e-05	6.43852087718553e-05	6.43852087718382e-05	6.43852087718458e-05	0.0184066986126519	6.43852087718512e-05	6.43852087718629e-05	6.43852087718502e-05	6.4385208771838e-05	6.4385208771855e-05	6.43852087718382e-05	6.4385208771857e-05	6.43852087718616e-05	6.43852087718486e-05	6.43852087718527e-05	6.43852087718437e-05	6.43852087718489e-05	6.43852087718468e-05	0.0390491639784972	6.43852087718473e-05	6.43852087718553e-05	6.4385208771838e-05	6.43852087718531e-05	6.43852087718368e-05	0.228515581402472	6.43852087718369e-05	6.43852087718441e-05	0.0744576310713623	6.43852087718485e-05	6.43852087718698e-05	6.43852087718494e-05	6.43852087718604e-05
4.65837425571708e-05	4.65837425571885e-05	4.65837425571583e-05	4.65837425571809e-05	4.65837425571821e-05	4.65837425571777e-05	4.65837425571732e-05	4.65837425571799e-05	4.6583742557174e-05	4.65837425571796e-05	4.65837425571803e-05	4.6583742557172e-05	4.65837425571735e-05	4.65837425571817e-05	4.65837425571772e-05	4.658374255718e-05	4.65837425571794e-05	4.65837425571761e-05	4.65837425571642e-05	4.65837425571764e-05	4.65837425571718e-05	0.0285369808440464	4.65837425571792e-05	4.65837425571862e-05	4.65837425571828e-05	4.6583742557181e-05	4.65837425571784e-05	4.65837425571785e-05	4.6583742557175e-05	4.65837425571822e-05	4.65837425571754e-05	4.65837425571802e-05	4.65837425571714e-05	4.65837425571711e-05	4.65837425571791e-05	4.65837425571872e-05	4.65837425571883e-05	4.65837425571586e-05	4.65837425571731e-05	0.505771148919577	4.65837425571684e-05	4.65837425571802e-05	0.0678728023345267	4.65837425571593e-05	4.65837425571525e-05	4.65837425571793e-05	4.6583742557175e-05	4.65837425572016e-05	4.65837425571799e-05	4.65837425571734e-05
5.69817283479657e-05	5.69817283479542e-05	5.69817283479389e-05	5.69817283479606e-05	0.0145991541162715	5.6981728347961e-05	5.69817283479809e-05	5.69817283479518e-05	5.69817283479693e-05	5.69817283479533e-05	5.69817283479523e-05	5.69817283479475e-05	5.69817283479525e-05	5.6981728347972e-05	5.6981728347946e-05	5.69817283479598e-05	5.69817283479398e-05	5.6981728347951e-05	5.69817283479458e-05	5.6981728347938e-05	5.69817283479433e-05	5.69817283479094e-05	5.69817283479474e-05	5.69817283479614e-05	5.69817283479442e-05	5.69817283479515e-05	5.69817283479642e-05	5.69817283479588e-05	5.69817283479495e-05	5.6981728347948e-05	5.69817283479582e-05	5.69817283479593e-05	0.108505518960668	5.69817283479625e-05	5.69817283479584e-05	5.69817283479413e-05	5.69817283479604e-05	0.353686716440941	5.6981728347956e-05	5.69817283478811e-05	5.69817283479601e-05	5.69817283479614e-05	5.69817283479365e-05	5.69817283479401e-05	5.69817283479541e-05	5.69817283479541e-05	5.69817283479381e-05	5.69817283479822e-05	5.69817283479796e-05	5.69817283479513e-05
7.43262444133749e-05	7.43262444133749e-05	7.43262444133598e-05	7.43262444133732e-05	0.0336485195030975	7.43262444133689e-05	7.43262444133483e-05	7.43262444133553e-05	7.43262444133689e-05	7.43262444133752e-05	7.4326244413356e-05	7.4326244413349e-05	7.43262444133563e-05	0.0165705028424615	7.43262444133496e-05	7.4326244413363e-05	7.43262444133512e-05	7.43262444133532e-05	7.43262444133385e-05	7.43262444133947e-05	7.43262444133541e-05	7.43262444133535e-05	0.0219435855873124	7.43262444133528e-05	7.43262444133926e-05	7.4326244413363e-05	7.43262444133428e-05	7.43262444133764e-05	7.43262444133628e-05	0.215054298836222	7.43262444133661e-05	7.43262444133509e-05	7.43262444133682e-05	7.43262444133505e-05	7.43262444133538e-05	7.43262444133501e-05	7.43262444133832e-05	7.4326244413389e-05	7.43262444133554e-05	0.101353669403474	7.43262444133926e-05	0.0151346709060803	0.421871804719173	7.43262444133426e-05	7.43262444133431e-05	7.43262444133577e-05	7.43262444133944e-05	7.43262444134099e-05	7.43262444133532e-05	7.432624441338e-05
8.19148005494089e-05	8.19148005494355e-05	8.19148005494389e-05	8.19148005494541e-05	0.0433163516219036	8.19148005494522e-05	8.19148005494064e-05	8.19148005494166e-05	8.19148005494126e-05	8.19148005494237e-05	8.19148005494117e-05	8.19148005494124e-05	8.19148005494115e-05	8.19148005494103e-05	8.19148005494085e-05	8.19148005494102e-05	8.19148005494087e-05	8.19148005494462e-05	0.67034369221289	8.19148005494192e-05	8.19148005494054e-05	8.19148005494338e-05	8.19148005494171e-05	8.1914800549414e-05	8.19148005494436e-05	8.19148005494154e-05	8.19148005494059e-05	8.19148005494251e-05	8.19148005494161e-05	8.19148005494125e-05	0.0991091323324312	8.19148005494136e-05	8.19148005494139e-05	8.19148005494127e-05	8.1914800549425e-05	8.1914800549409e-05	8.19148005494458e-05	8.19148005494124e-05	8.19148005494217e-05	0.0325103558713927	8.19148005494214e-05	8.19148005494083e-05	8.19148005494079e-05	8.19148005494104e-05	8.19148005494138e-05	8.19148005494263e-05	8.19148005494058e-05	8.19148005494161e-05	8.19148005494355e-05	8.19148005494243e-05
6.34158617351485e-05	6.34158617351429e-05	6.3415861735215e-05	6.34158617351607e-05	0.0794556779130576	6.34158617351604e-05	6.34158617351542e-05	6.34158617351498e-05	6.34158617351482e-05	6.34158617351504e-05	6.34158617351419e-05	6.3415861735139e-05	6.34158617351392e-05	6.3415861735141e-05	6.3415861735147e-05	6.34158617351437e-05	6.34158617351381e-05	6.34158617351662e-05	0.679089042761299	6.34158617351543e-05	6.34158617351396e-05	6.34158617351456e-05	6.34158617351465e-05	6.34158617351454e-05	6.34158617351537e-05	6.34158617351493e-05	6.34158617351518e-05	6.34158617351606e-05	6.34158617351571e-05	6.34158617351379e-05	6.3415861735141e-05	6.34158617351481e-05	6.34158617351502e-05	6.34158617351369e-05	6.34158617351494e-05	6.34158617351486e-05	6.34158617351575e-05	6.34158617351471e-05	6.34158617351581e-05	6.34158617351509e-05	6.3415861735142e-05	6.34158617351435e-05	6.34158617351496e-05	6.34158617351406e-05	6.34158617351406e-05	6.34158617351582e-05	6.34158617351659e-05	6.34158617351633e-05	6.34158617351515e-05	6.34158617351516e-05
5.4230625781488e-05	5.42306257814765e-05	5.4230625781477e-05	5.42306257814879e-05	0.0359590987724666	5.42306257814934e-05	5.42306257814839e-05	5.423062578149e-05	5.42306257814984e-05	5.42306257814947e-05	5.42306257814877e-05	5.42306257814749e-05	5.42306257814943e-05	5.42306257814835e-05	5.42306257814931e-05	5.42306257814914e-05	5.42306257814999e-05	5.42306257814897e-05	0.0263310860467978	5.42306257814688e-05	5.42306257814796e-05	5.42306257814771e-05	5.42306257814868e-05	5.42306257814996e-05	5.42306257814849e-05	5.42306257815101e-05	5.42306257814789e-05	5.42306257814924e-05	5.42306257814842e-05	5.4230625781487e-05	5.42306257814891e-05	5.42306257814894e-05	5.42306257814903e-05	5.42306257814826e-05	5.42306257814975e-05	5.42306257814856e-05	5.42306257814953e-05	5.42306257814898e-05	5.42306257814845e-05	5.42306257814787e-05	5.42306257814944e-05	5.42306257814861e-05	5.42306257815016e-05	5.42306257814796e-05	5.42306257814721e-05	5.42306257814898e-05	5.42306257814894e-05	5.42306257815082e-05	5.42306257814887e-05	5.42306257814935e-05
8.39556819377521e-05	8.39556819377368e-05	8.3955681937746e-05	8.39556819377638e-05	0.0835138465460065	8.39556819377294e-05	8.39556819377348e-05	8.3955681937736e-05	8.39556819377247e-05	8.39556819377301e-05	8.39556819377252e-05	8.39556819377306e-05	8.39556819377666e-05	8.39556819377372e-05	8.39556819377316e-05	8.39556819377305e-05	8.39556819377393e-05	8.39556819377606e-05	0.32328401169451	8.3955681937752e-05	8.39556819377359e-05	8.39556819377374e-05	8.39556819377311e-05	8.39556819377285e-05	8.39556819377296e-05	8.39556819377323e-05	8.3955681937726e-05	8.39556819377354e-05	8.39556819377495e-05	0.216649008944509	8.39556819377421e-05	8.39556819377291e-05	8.3955681937759e-05	8.39556819377305e-05	8.39556819377315e-05	8.39556819377264e-05	8.39556819377462e-05	8.39556819377539e-05	8.39556819377343e-05	8.39556819377565e-05	8.39556819377396e-05	8.39556819377222e-05	8.39556819377944e-05	0.0248797575628705	0.0353224256889692	8.39556819377497e-05	8.39556819377318e-05	8.39556819377397e-05	8.3955681937733e-05	8.39556819377653e-05
8.23150001497488e-05	8.23150001497451e-05	8.23150001497358e-05	8.2315000149751e-05	8.23150001497675e-05	8.23150001497432e-05	0.112308739659183	8.23150001497463e-05	8.23150001497376e-05	8.23150001497454e-05	8.23150001497432e-05	8.23150001497489e-05	8.23150001497465e-05	8.23150001497397e-05	8.23150001497424e-05	8.23150001497384e-05	8.2315000149742e-05	8.23150001497518e-05	0.027455314234597	8.23150001497707e-05	8.2315000149744e-05	8.23150001497439e-05	8.2315000149739e-05	8.23150001497427e-05	8.23150001497409e-05	8.23150001497807e-05	8.2315000149741e-05	8.23150001497899e-05	8.23150001497554e-05	8.23150001497699e-05	8.23150001497496e-05	8.23150001497417e-05	8.23150001497615e-05	8.23150001497398e-05	8.23150001497438e-05	8.23150001497378e-05	8.23150001497383e-05	8.23150001497589e-05	8.23150001497557e-05	8.23150001497431e-05	8.23150001497456e-05	8.23150001497428e-05	0.105511479677429	8.23150001497435e-05	8.23150001497458e-05	0.293432371514166	8.23150001497404e-05	8.23150001497417e-05	8.23150001497736e-05	8.23150001497703e-05
0.0349310884235496	7.66945628432471e-05	7.66945628432454e-05	7.66945628432498e-05	0.101470840535947	7.66945628432559e-05	7.6694562843254e-05	7.6694562843257e-05	7.66945628432885e-05	7.669456284326e-05	7.66945628432637e-05	7.6694562843249e-05	7.66945628432661e-05	7.66945628432567e-05	7.66945628432457e-05	7.66945628432534e-05	7.66945628432511e-05	7.6694562843244e-05	7.66945628432716e-05	7.66945628432864e-05	7.66945628432483e-05	7.66945628432453e-05	7.66945628432654e-05	7.6694562843248e-05	7.669456284328e-05	7.66945628432745e-05	7.66945628432738e-05	7.66945628432573e-05	7.66945628432529e-05	7.66945628432439e-05	7.66945628432495e-05	7.66945628432549e-05	7.66945628432684e-05	7.66945628432663e-05	7.66945628432453e-05	7.66945628432456e-05	7.669456284329e-05	7.66945628432596e-05	7.66945628432483e-05	7.6694562843263e-05	7.66945628432569e-05	7.66945628432477e-05	0.0369659708877647	7.66945628432431e-05	7.66945628432433e-05	7.66945628432824e-05	7.66945628432439e-05	7.6694562843258e-05	7.66945628432571e-05	7.66945628432593e-05
8.9295104320649e-05	8.9295104320629e-05	8.9295104320621e-05	8.92951043206202e-05	8.92951043206455e-05	8.92951043206263e-05	8.92951043206653e-05	8.92951043206825e-05	8.92951043206544e-05	8.92951043206179e-05	8.92951043206196e-05	8.92951043206234e-05	8.92951043206134e-05	8.92951043206276e-05	8.92951043206248e-05	8.92951043206207e-05	8.92951043206336e-05	8.92951043206353e-05	8.92951043206351e-05	8.92951043206227e-05	8.92951043206243e-05	8.92951043206321e-05	8.92951043206271e-05	8.92951043206229e-05	8.9295104320617e-05	8.9295104320646e-05	8.92951043206243e-05	8.92951043206316e-05	8.92951043206211e-05	8.92951043206263e-05	8.92951043206219e-05	8.92951043206193e-05	8.92951043206355e-05	8.92951043206267e-05	8.9295104320622e-05	8.9295104320621e-05	8.92951043206205e-05	8.9295104320636e-05	8.92951043206413e-05	8.92951043206292e-05	8.92951043206226e-05	8.92951043206211e-05	8.9295104320667e-05	8.92951043206265e-05	8.92951043206462e-05	8.92951043206273e-05	8.92951043206218e-05	8.92951043206196e-05	8.92951043206232e-05	8.92951043206268e-05
5.64094021073012e-05	5.64094021072989e-05	5.64094021073061e-05	5.6409402107322e-05	5.64094021072978e-05	5.64094021072921e-05	0.0573434167886978	5.64094021073118e-05	5.64094021073007e-05	5.64094021073031e-05	5.64094021073011e-05	5.64094021072948e-05	0.0882319507914269	5.64094021072957e-05	5.64094021072959e-05	5.64094021073119e-05	5.64094021072988e-05	5.6409402107304e-05	5.64094021072892e-05	5.64094021073102e-05	5.64094021072996e-05	5.64094021072928e-05	5.64094021073022e-05	5.64094021072955e-05	5.6409402107296e-05	5.64094021072865e-05	5.64094021072957e-05	5.64094021073053e-05	5.64094021073045e-05	5.64094021072954e-05	0.0459309598678591	5.64094021073135e-05	5.64094021072918e-05	5.6409402107326e-05	5.64094021073033e-05	5.64094021073165e-05	5.64094021073008e-05	5.64094021073127e-05	5.6409402107299e-05	5.64094021073069e-05	5.64094021072981e-05	5.64094021073007e-05	5.64094021073011e-05	0.0149575256804348	5.6409402107292e-05	0.521434187002148	5.6409402107311e-05	5.64094021073271e-05	5.64094021073111e-05	5.64094021073011e-05
8.0737214415108e-05	8.0737214415089e-05	8.07372144150902e-05	8.07372144151043e-05	0.137654758219503	8.07372144150998e-05	8.07372144151291e-05	8.07372144151118e-05	8.07372144151024e-05	8.07372144151094e-05	8.07372144150981e-05	8.07372144150979e-05	0.199290890383537	8.07372144151015e-05	8.07372144150966e-05	8.07372144150915e-05	8.07372144151208e-05	8.07372144151039e-05	8.07372144151105e-05	8.0737214415129e-05	8.07372144150905e-05	8.07372144151098e-05	8.07372144151045e-05	8.07372144150993e-05	8.07372144151202e-05	8.07372144151466e-05	8.07372144150892e-05	8.07372144151226e-05	8.07372144151067e-05	0.184319203282321	8.07372144150961e-05	8.0737214415104e-05	8.07372144151156e-05	8.07372144150966e-05	8.07372144150998e-05	8.07372144150944e-05	8.07372144151024e-05	8.07372144151093e-05	8.07372144150982e-05	8.07372144151107e-05	8.07372144150994e-05	8.07372144150933e-05	8.07372144151001e-05	0.112593736086838	8.07372144150943e-05	0.103762891651221	0.018608327995566	8.07372144151082e-05	8.07372144151233e-05	8.07372144151028e-05
0.104040970054133	4.7908330203588e-05	0.0896258009176852	4.79083302036259e-05	0.100753938332974	4.79083302036181e-05	4.79083302036108e-05	4.79083302036115e-05	4.79083302036127e-05	4.79083302036076e-05	4.79083302036144e-05	4.79083302036077e-05	4.79083302036176e-05	4.79083302036168e-05	4.79083302036147e-05	4.79083302036165e-05	4.79083302036078e-05	4.79083302036157e-05	4.7908330203608e-05	4.79083302036009e-05	4.7908330203597e-05	4.79083302035921e-05	4.79083302036062e-05	0.0751924328522756	0.0457302219763554	0.0552920281506875	4.79083302036077e-05	4.79083302036051e-05	0.00598194573730327	4.79083302036068e-05	4.79083302036149e-05	4.79083302036192e-05	4.79083302036184e-05	4.79083302036134e-05	0.0648178449943163	4.79083302036195e-05	4.79083302036104e-05	4.79083302036091e-05	4.7908330203594e-05	4.79083302036012e-05	4.79083302036058e-05	4.79083302036055e-05	4.79083302036147e-05	4.79083302035967e-05	4.79083302035997e-05	0.0270248893344605	4.79083302036115e-05	0.0595563535135614	4.79083302036038e-05	4.79083302036071e-05
3.84071482050426e-05	3.84071482050472e-05	3.84071482050412e-05	3.84071482050632e-05	3.84071482050551e-05	3.8407148205055e-05	3.84071482050548e-05	3.84071482050629e-05	3.84071482050535e-05	0.052211988359244	3.84071482050659e-05	3.84071482050648e-05	3.84071482050506e-05	3.84071482050527e-05	3.84071482050634e-05	3.84071482050608e-05	3.84071482050528e-05	3.84071482050586e-05	3.84071482051111e-05	3.84071482050443e-05	3.84071482050559e-05	0.121839205006157	3.84071482050562e-05	3.84071482050517e-05	3.84071482050573e-05	3.84071482050481e-05	3.84071482050643e-05	3.84071482050541e-05	3.84071482050611e-05	3.84071482050638e-05	3.8407148205053e-05	0.15443956946496	3.84071482050625e-05	0.00676556315417136	0.333538709138165	3.84071482050529e-05	3.84071482050658e-05	3.84071482050575e-05	3.84071482050549e-05	3.84071482050525e-05	3.84071482050635e-05	3.84071482050688e-05	3.84071482050669e-05	3.8407148205051e-05	3.84071482050527e-05	3.84071482050611e-05	3.84071482050818e-05	3.84071482050739e-05	3.84071482050685e-05	3.8407148205062e-05
3.25461216957176e-05	3.25461216957314e-05	3.25461216957108e-05	3.25461216957444e-05	3.25461216957157e-05	3.25461216957448e-05	3.25461216957445e-05	3.25461216957406e-05	3.25461216957427e-05	3.25461216957334e-05	3.25461216957571e-05	3.25461216957308e-05	0.0347693771258462	3.25461216957466e-05	3.25461216957472e-05	3.25461216957107e-05	3.25461216957434e-05	3.25461216957371e-05	3.25461216957082e-05	3.25461216957396e-05	3.25461216957291e-05	3.25461216957625e-05	3.25461216957136e-05	3.25461216957482e-05	3.2546121695735e-05	3.25461216957307e-05	3.25461216957459e-05	3.25461216957504e-05	3.25461216957328e-05	3.25461216957312e-05	3.25461216957103e-05	0.292645730794948	3.25461216957401e-05	3.25461216957269e-05	3.25461216957367e-05	3.2546121695738e-05	3.25461216957286e-05	3.25461216957236e-05	3.25461216957231e-05	0.057595795862064	3.2546121695736e-05	3.25461216957409e-05	3.25461216957201e-05	3.25461216957086e-05	0.017004118152668	3.25461216957243e-05	0.00766646372929808	3.25461216957663e-05	3.25461216957394e-05	3.2546121695733e-05
3.33844658044623e-05	3.33844658044645e-05	3.3384465804443e-05	3.33844658044634e-05	0.0246999357551524	3.33844658044603e-05	3.33844658044546e-05	3.33844658044581e-05	3.33844658044675e-05	3.33844658044718e-05	3.33844658044903e-05	3.33844658044616e-05	3.33844658044696e-05	3.3384465804466e-05	3.33844658044716e-05	3.33844658044612e-05	3.33844658044607e-05	3.33844658044691e-05	0.0299164278694376	3.33844658044725e-05	3.33844658044575e-05	0.248486193117209	3.33844658044585e-05	3.33844658044814e-05	3.33844658044489e-05	3.33844658044734e-05	3.33844658044578e-05	3.33844658044789e-05	3.33844658044342e-05	3.33844658044502e-05	3.33844658044719e-05	3.33844658044777e-05	3.33844658044677e-05	3.33844658044613e-05	3.33844658044537e-05	3.33844658044636e-05	3.33844658044713e-05	3.3384465804442e-05	3.33844658044559e-05	3.33844658044672e-05	3.33844658044495e-05	3.33844658044689e-05	3.33844658044629e-05	3.33844658044539e-05	3.33844658044475e-05	3.3384465804463e-05	3.3384465804482e-05	3.33844658044913e-05	3.33844658044468e-05	0.0266497642198196
0.000119761530502374	0.000119761530502367	0.000119761530502374	0.000119761530502367	0.00011976153050238	0.000119761530502372	0.0319127559859849	0.000119761530502366	0.000119761530502372	0.000119761530502366	0.000119761530502364	0.115376721016362	0.000119761530502369	0.0222434287961494	0.000119761530502366	0.000119761530502371	0.00011976153050237	0.00011976153050237	0.000119761530502374	0.0729867966029556	0.000119761530502371	0.000119761530502368	0.000119761530502369	0.000119761530502367	0.000119761530502385	0.000119761530502364	0.0456753914101075	0.000119761530502363	0.000119761530502367	0.000119761530502379	0.000119761530502372	0.000119761530502357	0.00011976153050237	0.00011976153050237	0.000119761530502372	0.166945050393857	0.000119761530502373	0.000119761530502365	0.000119761530502363	0.000119761530502373	0.000119761530502373	0.0131707052905631	0.000119761530502373	0.000119761530502377	0.000119761530502369	0.000119761530502373	0.000119761530502372	0.000119761530502367	0.000119761530502373	0.000119761530502377
4.40274392195791e-05	4.40274392195779e-05	4.40274392195867e-05	4.40274392195893e-05	4.40274392195776e-05	4.40274392195766e-05	4.40274392195833e-05	4.40274392195884e-05	4.40274392195761e-05	4.40274392195883e-05	4.40274392195827e-05	4.40274392195913e-05	0.018429221323983	4.40274392195794e-05	4.40274392195858e-05	4.4027439219579e-05	4.40274392195791e-05	4.40274392195837e-05	4.40274392195721e-05	4.40274392195906e-05	4.40274392195733e-05	4.40274392195742e-05	4.40274392195861e-05	4.40274392195842e-05	4.40274392195777e-05	4.40274392195978e-05	4.40274392195885e-05	4.4027439219579e-05	4.40274392195865e-05	4.40274392195745e-05	4.40274392195756e-05	4.40274392195763e-05	4.4027439219596e-05	4.40274392195816e-05	4.40274392195875e-05	4.40274392195746e-05	4.40274392195868e-05	4.40274392195948e-05	4.40274392195741e-05	4.4027439219576e-05	4.40274392195736e-05	4.40274392195841e-05	4.40274392195807e-05	4.40274392195628e-05	0.0285832524996655	4.40274392195788e-05	4.40274392195778e-05	4.40274392195962e-05	4.40274392195775e-05	4.40274392195742e-05
5.28692652149842e-05	5.28692652149727e-05	5.28692652149786e-05	5.28692652149865e-05	5.28692652149811e-05	5.28692652149814e-05	5.28692652149817e-05	5.28692652149806e-05	5.28692652149721e-05	5.28692652149764e-05	5.28692652149739e-05	0.0757701195495397	5.28692652149792e-05	5.28692652149854e-05	5.2869265214988e-05	5.28692652149816e-05	5.28692652149907e-05	5.28692652149791e-05	5.28692652149789e-05	5.28692652149715e-05	5.28692652149432e-05	5.28692652149714e-05	5.28692652149866e-05	5.28692652149749e-05	5.28692652149903e-05	5.2869265214987e-05	5.28692652149939e-05	5.28692652149718e-05	5.2869265215016e-05	5.28692652149694e-05	5.28692652149813e-05	5.28692652149355e-05	5.28692652149741e-05	5.28692652149763e-05	5.28692652149769e-05	5.2869265214986e-05	0.0550262829878412	5.28692652149849e-05	5.28692652149824e-05	5.28692652149746e-05	5.28692652149739e-05	5.28692652149744e-05	5.28692652149805e-05	5.28692652149831e-05	5.28692652149787e-05	5.28692652149744e-05	5.28692652150019e-05	5.28692652149996e-05	5.28692652149769e-05	5.28692652149793e-05
4.60741918788522e-05	4.60741918788532e-05	4.60741918788378e-05	4.6074191878855e-05	4.60741918788454e-05	4.60741918788622e-05	4.60741918788747e-05	4.60741918788439e-05	4.60741918788427e-05	4.60741918788295e-05	4.60741918788369e-05	4.60741918788497e-05	0.0121157105295828	4.60741918788531e-05	4.60741918788499e-05	4.60741918788435e-05	4.60741918788504e-05	4.60741918788436e-05	0.0487929912484867	4.607419187884e-05	0.222299057449966	4.60741918788481e-05	4.60741918788383e-05	4.60741918788355e-05	4.60741918788541e-05	4.60741918788403e-05	0.0415234477919478	4.60741918788421e-05	4.60741918788364e-05	4.60741918788412e-05	4.60741918788415e-05	4.60741918787109e-05	4.60741918788426e-05	4.60741918788434e-05	4.60741918788599e-05	4.60741918788546e-05	4.60741918788489e-05	4.60741918788443e-05	4.60741918788454e-05	4.60741918788489e-05	4.60741918788372e-05	4.60741918788453e-05	4.60741918788338e-05	4.60741918788367e-05	4.60741918788369e-05	4.6074191878849e-05	4.60741918788584e-05	4.60741918788512e-05	4.60741918788431e-05	4.60741918788481e-05
8.48007959587743e-05	8.48007959587708e-05	8.4800795958779e-05	8.48007959587829e-05	8.48007959588008e-05	0.00841694695003463	8.48007959587646e-05	8.48007959587964e-05	8.48007959587763e-05	8.48007959588058e-05	8.48007959587731e-05	8.48007959587703e-05	8.48007959587642e-05	8.48007959587728e-05	8.48007959587702e-05	8.48007959587712e-05	8.48007959588184e-05	8.48007959587713e-05	8.48007959588521e-05	8.48007959587993e-05	8.48007959588178e-05	8.48007959587706e-05	8.48007959587997e-05	8.48007959587769e-05	8.48007959587667e-05	8.48007959587754e-05	8.48007959587668e-05	8.48007959587907e-05	8.48007959587877e-05	8.48007959587745e-05	8.48007959587742e-05	0.143886652672532	8.48007959587938e-05	8.48007959587727e-05	8.48007959587668e-05	8.48007959587709e-05	8.48007959587679e-05	8.48007959587755e-05	8.48007959587704e-05	8.48007959587733e-05	8.48007959587898e-05	8.48007959587704e-05	8.48007959587683e-05	8.48007959587791e-05	8.48007959587748e-05	8.48007959588008e-05	8.48007959587682e-05	8.48007959587711e-05	8.480079595878e-05	8.48007959587749e-05
0.455798012913658	7.27222068576737e-05	7.27222068576916e-05	7.27222068576814e-05	0.018114265526637	7.27222068576642e-05	7.27222068576739e-05	7.27222068577e-05	7.27222068576735e-05	7.27222068576728e-05	7.27222068576801e-05	7.27222068576739e-05	7.27222068576699e-05	7.27222068576686e-05	7.27222068576735e-05	7.27222068576747e-05	7.27222068576628e-05	7.27222068576761e-05	7.27222068576695e-05	7.27222068576842e-05	7.27222068576597e-05	0.453992505295198	7.27222068576753e-05	7.27222068576955e-05	7.27222068576691e-05	7.27222068576734e-05	7.27222068576695e-05	7.27222068576868e-05	7.27222068576711e-05	7.27222068576684e-05	7.27222068576737e-05	7.27222068576719e-05	7.27222068576682e-05	7.27222068576806e-05	7.27222068576647e-05	7.27222068576784e-05	7.27222068576633e-05	7.27222068576768e-05	7.27222068576661e-05	7.27222068576677e-05	7.27222068576638e-05	7.27222068576651e-05	7.27222068576739e-05	7.27222068576689e-05	7.27222068576629e-05	7.27222068576754e-05	7.2722206857677e-05	7.27222068576852e-05	7.27222068576784e-05	7.27222068576713e-05
9.37676899542992e-05	9.37676899543047e-05	9.37676899542961e-05	9.37676899542995e-05	9.37676899543043e-05	9.37676899543088e-05	0.131211960039457	9.37676899543009e-05	9.37676899543009e-05	9.37676899543071e-05	9.37676899542984e-05	9.37676899543019e-05	9.37676899543018e-05	9.3767689954301e-05	9.37676899542986e-05	9.37676899543015e-05	9.37676899543117e-05	9.37676899543194e-05	9.37676899543043e-05	9.37676899543179e-05	9.37676899543056e-05	9.37676899543013e-05	9.37676899543239e-05	9.37676899543015e-05	9.37676899542992e-05	9.37676899543017e-05	9.37676899543002e-05	9.37676899543327e-05	9.37676899543125e-05	9.37676899542945e-05	9.37676899542996e-05	9.37676899543312e-05	0.125628283429682	9.37676899543011e-05	9.37676899543028e-05	9.37676899542986e-05	9.37676899542971e-05	9.37676899543076e-05	9.37676899543039e-05	9.37676899543146e-05	9.37676899543019e-05	9.37676899542994e-05	9.37676899543224e-05	0.0578849373705527	9.37676899543023e-05	9.37676899543367e-05	9.37676899543008e-05	0.0134880367434283	9.37676899543226e-05	9.37676899543024e-05
4.62005316217202e-05	4.62005316217287e-05	4.62005316217172e-05	4.62005316217277e-05	4.62005316217109e-05	4.62005316217296e-05	4.62005316217274e-05	4.62005316217215e-05	4.62005316217163e-05	4.62005316217037e-05	4.62005316217198e-05	4.62005316217342e-05	4.62005316217354e-05	4.62005316217381e-05	4.62005316217287e-05	4.62005316217337e-05	4.62005316217255e-05	4.62005316217261e-05	4.62005316217175e-05	4.62005316217156e-05	4.62005316217203e-05	4.6200531621716e-05	4.62005316217157e-05	4.62005316217362e-05	4.6200531621738e-05	4.62005316217236e-05	4.62005316217214e-05	4.62005316217237e-05	4.62005316217243e-05	4.62005316217317e-05	4.6200531621723e-05	4.6200531621762e-05	4.62005316217346e-05	4.62005316217164e-05	4.62005316217215e-05	4.62005316217214e-05	4.62005316217255e-05	4.62005316217219e-05	4.62005316217093e-05	4.62005316217294e-05	4.62005316217193e-05	4.62005316217204e-05	4.62005316217149e-05	4.62005316217261e-05	0.0941827999590517	4.62005316217183e-05	4.62005316217259e-05	4.62005316217431e-05	4.62005316217168e-05	4.62005316217187e-05
9.27354885020744e-05	9.27354885020881e-05	9.27354885020687e-05	9.27354885020742e-05	0.0361269580601794	9.27354885020886e-05	9.27354885020874e-05	9.27354885020663e-05	9.27354885020712e-05	9.27354885020767e-05	9.27354885020725e-05	9.27354885020716e-05	9.27354885020742e-05	9.27354885020734e-05	9.27354885020759e-05	9.27354885020803e-05	9.27354885020856e-05	9.27354885020667e-05	9.27354885020706e-05	9.27354885020673e-05	0.0098398023307439	9.27354885020611e-05	9.27354885020703e-05	9.27354885020673e-05	9.27354885020667e-05	9.27354885020697e-05	9.27354885020781e-05	9.27354885020697e-05	9.27354885020639e-05	0.104053962799641	9.27354885020739e-05	9.27354885020609e-05	9.27354885020675e-05	9.27354885020636e-05	9.27354885020696e-05	9.27354885020733e-05	9.27354885020847e-05	9.27354885020675e-05	9.27354885020705e-05	9.27354885020681e-05	0.0630541206520193	9.27354885020698e-05	9.27354885020707e-05	9.27354885020666e-05	9.27354885020745e-05	9.27354885020734e-05	0.0157248661064815	9.27354885020659e-05	9.27354885020702e-05	9.27354885020698e-05
5.96021815956599e-05	5.96021815956603e-05	5.9602181595655e-05	5.96021815956619e-05	0.0604189195546702	5.96021815956614e-05	5.96021815956739e-05	5.9602181595665e-05	5.96021815956572e-05	5.96021815956509e-05	5.9602181595667e-05	5.96021815956615e-05	5.96021815956537e-05	5.96021815956581e-05	5.96021815956612e-05	5.9602181595663e-05	5.96021815956621e-05	5.96021815956603e-05	5.96021815956526e-05	5.96021815956586e-05	0.0513837885703469	5.96021815956526e-05	5.96021815956453e-05	5.96021815956659e-05	5.96021815956501e-05	5.9602181595646e-05	5.96021815956586e-05	5.96021815956642e-05	5.96021815956612e-05	5.96021815956582e-05	5.96021815956509e-05	5.96021815956364e-05	5.96021815956515e-05	5.96021815956621e-05	5.96021815956616e-05	5.96021815956498e-05	5.9602181595658e-05	5.96021815956556e-05	5.96021815956613e-05	5.96021815956536e-05	5.96021815956485e-05	5.96021815956481e-05	5.96021815956566e-05	5.96021815956676e-05	5.96021815956558e-05	5.960218159565e-05	5.96021815956717e-05	5.96021815956784e-05	5.96021815956612e-05	5.96021815956516e-05
5.03417883679428e-05	5.03417883679499e-05	5.03417883679139e-05	0.0375176649354444	0.0366948338654859	5.03417883679739e-05	5.03417883679491e-05	5.03417883679605e-05	5.03417883679503e-05	5.0341788367937e-05	5.03417883679488e-05	5.03417883679434e-05	5.03417883679796e-05	5.03417883679476e-05	5.03417883679486e-05	5.03417883679562e-05	5.03417883679526e-05	5.03417883679424e-05	5.03417883679544e-05	5.03417883679429e-05	5.03417883679465e-05	5.03417883679518e-05	5.03417883679401e-05	5.03417883679616e-05	5.0341788367954e-05	5.03417883679513e-05	5.03417883679466e-05	5.03417883679638e-05	5.0341788367949e-05	5.03417883679298e-05	5.03417883679464e-05	0.0532751195431045	5.03417883679593e-05	5.03417883679475e-05	5.03417883679498e-05	5.03417883679496e-05	5.03417883679546e-05	5.03417883679384e-05	5.03417883679513e-05	5.0341788367949e-05	5.03417883679362e-05	5.03417883679467e-05	5.03417883679379e-05	5.03417883679276e-05	5.03417883679394e-05	5.03417883679482e-05	5.03417883679477e-05	5.03417883679544e-05	5.03417883679506e-05	5.03417883679524e-05
7.00028839541902e-05	7.00028839541987e-05	7.00028839541955e-05	7.00028839542219e-05	0.0252025205057012	7.00028839542024e-05	7.00028839542138e-05	7.00028839542028e-05	7.00028839542064e-05	7.00028839542326e-05	7.00028839541946e-05	7.0002883954194e-05	0.0100471366676145	7.00028839542117e-05	7.00028839542041e-05	7.00028839541948e-05	7.00028839541916e-05	7.0002883954197e-05	7.00028839542019e-05	7.00028839541947e-05	7.00028839542027e-05	0.0979456534979519	7.00028839541916e-05	7.00028839541974e-05	7.00028839542116e-05	7.00028839542174e-05	7.00028839541929e-05	7.00028839542121e-05	7.00028839542001e-05	7.00028839542045e-05	7.00028839542041e-05	7.0002883954216e-05	7.00028839541909e-05	7.0002883954197e-05	7.00028839542177e-05	7.00028839541961e-05	7.0002883954194e-05	7.00028839541971e-05	7.00028839542037e-05	7.00028839542185e-05	7.00028839542008e-05	7.00028839541941e-05	7.00028839542092e-05	7.00028839541848e-05	7.00028839541862e-05	7.00028839541993e-05	7.00028839542159e-05	7.00028839542093e-05	7.00028839542092e-05	0.0160229218142551
5.38837549724656e-05	5.38837549724509e-05	5.38837549724374e-05	5.38837549724455e-05	0.0504580044814963	5.38837549724514e-05	5.38837549724608e-05	5.38837549724498e-05	5.38837549724569e-05	5.38837549724466e-05	5.38837549724394e-05	5.38837549724377e-05	5.38837549724359e-05	5.38837549724383e-05	0.00621689592554363	5.38837549724598e-05	5.38837549724416e-05	5.38837549724498e-05	0.087123286639848	5.3883754972448e-05	5.38837549724457e-05	0.408512950434648	5.38837549724466e-05	5.38837549724506e-05	5.3883754972449e-05	5.38837549724529e-05	5.38837549724376e-05	5.38837549724555e-05	5.38837549724498e-05	5.38837549724423e-05	0.0709332675354991	0.0551264331914951	5.38837549724517e-05	5.38837549724485e-05	5.38837549724302e-05	5.38837549724428e-05	5.388375497245e-05	5.38837549724461e-05	5.38837549724321e-05	5.388375497244e-05	5.38837549724471e-05	5.38837549724433e-05	5.38837549724327e-05	5.38837549724385e-05	5.38837549724444e-05	5.388375497245e-05	5.38837549724503e-05	5.3883754972472e-05	5.38837549724905e-05	5.38837549724636e-05
8.03521736778596e-05	8.03521736778411e-05	0.0316267200949109	8.0352173677848e-05	8.03521736778498e-05	8.0352173677853e-05	8.03521736778448e-05	8.03521736778488e-05	8.03521736778552e-05	8.03521736778491e-05	0.00970921684718082	8.03521736778469e-05	8.0352173677846e-05	8.03521736778467e-05	8.03521736778484e-05	8.03521736778473e-05	0.0311174779826068	8.03521736778681e-05	8.03521736778801e-05	8.0352173677874e-05	8.03521736778451e-05	8.03521736778506e-05	8.03521736778572e-05	8.03521736778515e-05	8.03521736778475e-05	8.03521736778404e-05	8.03521736778485e-05	8.03521736778757e-05	8.03521736778534e-05	8.03521736778662e-05	8.03521736778993e-05	8.03521736778485e-05	8.03521736778618e-05	8.03521736778443e-05	8.0352173677847e-05	8.03521736778482e-05	8.03521736778479e-05	8.03521736778555e-05	8.0352173677852e-05	8.03521736778591e-05	8.03521736778453e-05	8.03521736778501e-05	8.03521736778615e-05	8.03521736778513e-05	8.03521736778446e-05	8.03521736778505e-05	8.03521736778411e-05	8.03521736778496e-05	8.03521736778483e-05	8.03521736778414e-05
0.000104206628906871	0.000104206628906871	0.000104206628906871	0.00010420662890687	0.131241441281511	0.000104206628906861	0.000104206628906862	0.000104206628906871	0.000104206628906864	0.000104206628906866	0.000104206628906866	0.000104206628906869	0.000104206628906866	0.00010420662890687	0.000104206628906872	0.000104206628906868	0.279724689196891	0.000104206628906867	0.000104206628906865	0.000104206628906864	0.00010420662890687	0.000104206628906867	0.000104206628906874	0.0179845915670908	0.000104206628906871	0.000104206628906873	0.000104206628906865	0.000104206628906874	0.000104206628906867	0.000104206628906876	0.000104206628906866	0.000104206628906873	0.000104206628906866	0.000104206628906871	0.000104206628906868	0.000104206628906862	0.000104206628906874	0.000104206628906866	0.00010420662890687	0.000104206628906871	0.000104206628906869	0.000104206628906867	0.000104206628906869	0.000104206628906886	0.000104206628906866	0.000104206628906865	0.000104206628906869	0.000104206628906866	0.000104206628906871	0.000104206628906909
0.000104206628906865	0.000104206628906874	0.000104206628906871	0.000104206628906866	0.0670635379857746	0.000104206628906868	0.00010420662890687	0.000104206628906873	0.000104206628906865	0.000104206628906875	0.000104206628906868	0.000104206628906863	0.000104206628906866	0.000104206628906873	0.000104206628906876	0.00010420662890688	0.21783417490168	0.000104206628906868	0.000104206628906867	0.000104206628906866	0.00010420662890687	0.000104206628906875	0.000104206628906866	0.000104206628906876	0.000104206628906876	0.000104206628906869	0.000104206628906868	0.000104206628906861	0.000104206628906861	0.000104206628906869	0.000104206628906866	0.000104206628906857	0.000104206628906901	0.000104206628906866	0.000104206628906861	0.000104206628906861	0.000104206628906872	0.000104206628906864	0.000104206628906868	0.00010420662890687	0.000104206628906862	0.000104206628906871	0.123261997686314	0.00010420662890688	0.000104206628906879	0.000104206628906874	0.000104206628906863	0.000104206628906863	0.197265815517516	0.000104206628906865
6.5384649839651e-05	6.53846498396442e-05	6.53846498396771e-05	6.53846498396591e-05	0.0560340212688118	6.53846498396614e-05	6.53846498396384e-05	6.53846498396627e-05	6.53846498396717e-05	6.53846498396575e-05	6.53846498396626e-05	6.53846498396541e-05	6.53846498396656e-05	6.53846498396367e-05	6.53846498396449e-05	6.53846498396427e-05	6.53846498396612e-05	6.53846498396614e-05	6.53846498396506e-05	6.53846498396555e-05	6.53846498396311e-05	6.53846498396523e-05	6.53846498396405e-05	6.53846498396483e-05	6.53846498396451e-05	0.0916894817758726	6.53846498396364e-05	6.53846498396565e-05	6.53846498396659e-05	6.53846498396613e-05	6.53846498396479e-05	0.140962306392681	6.53846498396592e-05	6.53846498396434e-05	6.53846498396548e-05	6.5384649839647e-05	0.0612584357065754	6.53846498396458e-05	6.53846498396608e-05	6.53846498396525e-05	6.53846498396405e-05	6.53846498396682e-05	6.53846498396473e-05	6.53846498396354e-05	0.0328785274538573	6.53846498396452e-05	6.53846498396447e-05	6.53846498396381e-05	6.53846498396576e-05	6.5384649839659e-05
0.000146912452596285	0.000146912452596289	0.000146912452596286	0.000146912452596283	0.000146912452596285	0.000146912452596287	0.000146912452596283	0.000146912452596282	0.0838842022997987	0.000146912452596292	0.00014691245259628	0.000146912452596285	0.000146912452596288	0.000146912452596281	0.000146912452596286	0.000146912452596283	0.000146912452596281	0.000146912452596291	0.000146912452596293	0.000146912452596276	0.000146912452596283	0.00014691245259629	0.000146912452596291	0.000146912452596282	0.000146912452596291	0.000146912452596299	0.000146912452596283	0.000146912452596282	0.0373926369114774	0.000146912452596298	0.000146912452596311	0.000146912452596285	0.000146912452596287	0.000146912452596285	0.000146912452596288	0.000146912452596285	0.00014691245259628	0.000146912452596279	0.000146912452596293	0.000146912452596293	0.000146912452596286	0.000146912452596289	0.00014691245259629	0.000146912452596284	0.000146912452596281	0.000146912452596277	0.000146912452596285	0.000146912452596283	0.000146912452596282	0.000146912452596282
6.24752696541134e-05	6.24752696541354e-05	6.24752696541174e-05	6.24752696541354e-05	6.24752696541002e-05	6.24752696541198e-05	6.24752696541181e-05	6.24752696541202e-05	6.24752696541273e-05	6.2475269654125e-05	6.24752696541126e-05	6.24752696541186e-05	6.24752696541131e-05	6.24752696541061e-05	6.24752696541165e-05	6.24752696541155e-05	6.24752696541088e-05	6.24752696541272e-05	0.452906993443516	6.24752696541079e-05	6.24752696541184e-05	6.24752696541178e-05	6.24752696541235e-05	6.24752696541116e-05	6.24752696541177e-05	6.24752696541225e-05	6.24752696541211e-05	6.24752696541158e-05	6.24752696541091e-05	6.24752696541269e-05	0.0711485710597191	6.24752696541268e-05	6.2475269654141e-05	6.24752696541167e-05	6.24752696541221e-05	6.24752696541194e-05	6.2475269654136e-05	0.0533247617927093	6.24752696541288e-05	6.24752696541216e-05	6.2475269654127e-05	6.24752696541284e-05	6.24752696541068e-05	6.24752696541102e-05	6.24752696541074e-05	6.2475269654125e-05	6.24752696541293e-05	6.24752696541435e-05	6.24752696541327e-05	6.24752696541474e-05
4.85992794669488e-05	4.85992794669441e-05	0.208843261448449	4.85992794669583e-05	4.85992794669444e-05	4.85992794669517e-05	4.85992794669553e-05	4.85992794669587e-05	4.85992794669431e-05	4.85992794669518e-05	4.85992794669629e-05	4.85992794669455e-05	4.85992794669525e-05	4.85992794669526e-05	4.8599279466954e-05	4.85992794669547e-05	4.85992794669495e-05	4.85992794669543e-05	4.8599279466956e-05	4.85992794669479e-05	4.85992794669538e-05	4.85992794669543e-05	4.85992794669382e-05	4.85992794669452e-05	4.85992794669515e-05	4.85992794669424e-05	0.141427153845989	4.85992794669478e-05	0.0254055496762074	4.85992794669441e-05	4.85992794669486e-05	4.85992794669588e-05	4.85992794669438e-05	4.85992794669413e-05	4.85992794669567e-05	4.8599279466963e-05	4.85992794669688e-05	4.85992794669536e-05	4.85992794669485e-05	4.85992794669457e-05	4.85992794669442e-05	4.85992794669516e-05	4.85992794669466e-05	0.367656758990367	4.85992794669383e-05	4.8599279466941e-05	4.85992794669609e-05	4.85992794669602e-05	4.85992794669424e-05	4.85992794669666e-05
6.3896859096185e-05	6.3896859096208e-05	6.38968590962081e-05	6.38968590961872e-05	6.38968590961945e-05	6.38968590962085e-05	6.38968590962092e-05	6.38968590962268e-05	6.38968590961928e-05	6.38968590962081e-05	6.38968590961929e-05	6.38968590961512e-05	6.38968590961897e-05	6.38968590962103e-05	6.38968590962068e-05	6.38968590961972e-05	6.38968590961958e-05	6.38968590961992e-05	6.38968590961773e-05	6.3896859096204e-05	6.38968590962139e-05	6.38968590961888e-05	6.3896859096187e-05	6.38968590961927e-05	0.0307814337848884	6.38968590961952e-05	6.38968590962244e-05	6.38968590962002e-05	6.38968590961838e-05	6.38968590961987e-05	6.38968590961986e-05	6.38968590961996e-05	6.3896859096187e-05	6.38968590962012e-05	6.3896859096194e-05	6.38968590962124e-05	6.38968590961885e-05	6.3896859096213e-05	6.38968590961969e-05	0.089857834616137	6.38968590961862e-05	6.38968590961983e-05	0.186886371696046	6.38968590960932e-05	0.178031649423616	6.38968590961946e-05	6.38968590962178e-05	6.38968590962062e-05	6.38968590961926e-05	6.38968590961876e-05
2.0209836239863e-05	2.02098362398492e-05	2.02098362398412e-05	2.02098362398488e-05	2.0209836239843e-05	2.02098362398505e-05	0.0053545625681617	2.02098362398579e-05	2.02098362398771e-05	2.0209836239857e-05	2.02098362398629e-05	2.02098362398494e-05	2.02098362398299e-05	2.02098362398543e-05	2.0209836239837e-05	2.02098362398452e-05	2.02098362398455e-05	2.02098362398659e-05	2.02098362398451e-05	2.0209836239844e-05	0.15463587227505	2.0209836239861e-05	2.02098362398524e-05	2.02098362398413e-05	2.02098362398518e-05	2.02098362398481e-05	2.02098362398566e-05	2.02098362398602e-05	2.02098362398616e-05	2.02098362398443e-05	2.02098362398475e-05	2.02098362398671e-05	2.02098362398571e-05	2.02098362398643e-05	2.0209836239844e-05	2.02098362398397e-05	2.02098362398598e-05	2.02098362398548e-05	2.02098362398468e-05	2.02098362398404e-05	2.02098362398429e-05	2.02098362398553e-05	2.02098362398552e-05	0.0884415391553483	2.020983623982e-05	2.0209836239842e-05	2.02098362398539e-05	2.02098362398782e-05	2.0209836239857e-05	2.02098362398566e-05
5.85662879987843e-05	5.85662879987865e-05	0.0550024263209959	5.85662879987865e-05	5.85662879987645e-05	5.85662879987797e-05	5.85662879987894e-05	5.85662879987906e-05	5.85662879987947e-05	5.85662879987733e-05	5.85662879988027e-05	5.85662879987922e-05	5.85662879987927e-05	5.85662879987764e-05	5.85662879987752e-05	5.85662879987828e-05	0.186863216227747	5.85662879987835e-05	5.85662879987439e-05	5.85662879987758e-05	5.85662879987688e-05	5.85662879987859e-05	5.85662879987724e-05	5.85662879987716e-05	5.856628799879e-05	5.85662879987781e-05	5.85662879988025e-05	5.85662879987942e-05	5.85662879987677e-05	5.8566287998773e-05	5.85662879987692e-05	5.85662879987756e-05	5.85662879987886e-05	5.85662879987742e-05	5.85662879987752e-05	5.856628799878e-05	5.85662879987959e-05	5.85662879987691e-05	5.8566287998785e-05	5.85662879987726e-05	5.85662879987892e-05	5.85662879987711e-05	5.85662879987731e-05	5.85662879987682e-05	0.0317912948946907	5.85662879987865e-05	5.85662879988004e-05	5.85662879988026e-05	0.0207810305169687	5.85662879987898e-05
5.22138980601926e-05	5.22138980601911e-05	0.172656645163725	5.22138980602091e-05	5.22138980601975e-05	5.22138980601879e-05	5.22138980601894e-05	5.22138980601927e-05	5.22138980601861e-05	5.2213898060185e-05	5.22138980601873e-05	5.22138980601995e-05	5.22138980601922e-05	5.22138980601982e-05	5.22138980601907e-05	5.22138980602123e-05	5.22138980601995e-05	5.22138980602046e-05	5.22138980601857e-05	0.401524597392323	5.22138980601808e-05	5.22138980601948e-05	5.22138980601877e-05	5.22138980601891e-05	5.22138980601887e-05	5.22138980601918e-05	5.22138980602041e-05	5.22138980601981e-05	5.22138980601831e-05	5.22138980601859e-05	5.22138980601767e-05	5.22138980601869e-05	5.22138980601852e-05	5.22138980601909e-05	5.2213898060196e-05	5.22138980601974e-05	5.22138980602143e-05	5.22138980601955e-05	5.2213898060193e-05	5.22138980601861e-05	5.22138980602014e-05	5.2213898060191e-05	5.22138980601899e-05	5.22138980601842e-05	5.22138980601949e-05	5.22138980601878e-05	5.22138980601922e-05	5.22138980602175e-05	5.22138980601884e-05	5.2213898060185e-05
5.4405741301096e-05	5.44057413011059e-05	5.44057413011052e-05	5.44057413011214e-05	5.44057413010798e-05	5.4405741301125e-05	5.44057413011234e-05	5.44057413011185e-05	5.44057413011229e-05	5.44057413011179e-05	5.44057413011209e-05	5.44057413011039e-05	5.44057413011031e-05	5.44057413011055e-05	5.44057413011117e-05	5.44057413011081e-05	0.0401346535861668	5.44057413011174e-05	0.0443994934540703	5.44057413011019e-05	5.44057413010922e-05	5.44057413011082e-05	5.44057413010889e-05	5.44057413010937e-05	5.44057413011038e-05	5.44057413011062e-05	5.44057413011052e-05	5.44057413011078e-05	5.4405741301101e-05	5.44057413011096e-05	5.44057413010962e-05	5.44057413011115e-05	5.44057413011071e-05	5.44057413011022e-05	5.4405741301106e-05	5.44057413011083e-05	5.44057413011077e-05	5.44057413010983e-05	5.44057413010982e-05	5.44057413011127e-05	5.44057413011005e-05	5.44057413011177e-05	5.44057413010881e-05	5.44057413010903e-05	0.0691503182447489	5.44057413011089e-05	5.44057413011213e-05	5.44057413011317e-05	5.44057413011151e-05	5.44057413011103e-05
4.1327594120705e-05	4.13275941207103e-05	4.1327594120703e-05	4.13275941207087e-05	4.13275941207121e-05	4.13275941207128e-05	4.13275941207021e-05	4.13275941207147e-05	4.13275941207232e-05	4.13275941207267e-05	4.13275941207189e-05	4.13275941206923e-05	4.13275941207062e-05	4.13275941207146e-05	4.13275941207282e-05	4.13275941207054e-05	0.0245837266605887	4.13275941207049e-05	4.13275941206967e-05	4.13275941207178e-05	4.1327594120699e-05	4.13275941207086e-05	4.1327594120688e-05	4.13275941207136e-05	4.13275941207245e-05	4.13275941206791e-05	0.0943865063662152	4.13275941207083e-05	4.1327594120707e-05	4.13275941206892e-05	4.13275941206965e-05	4.13275941207041e-05	4.13275941207001e-05	0.0672700815039366	4.13275941207226e-05	4.13275941207013e-05	0.0342830301466888	4.13275941207178e-05	4.13275941207176e-05	4.13275941207018e-05	4.13275941207095e-05	0.0891701149388404	0.449533924802273	4.13275941207032e-05	0.0773652116341024	4.13275941206946e-05	4.13275941207201e-05	4.13275941207331e-05	4.13275941207087e-05	4.13275941206975e-05
4.79083302036078e-05	4.79083302036067e-05	4.79083302035909e-05	4.79083302036087e-05	4.79083302036022e-05	4.79083302036026e-05	4.7908330203599e-05	4.79083302036215e-05	4.79083302036046e-05	4.79083302036026e-05	4.79083302036024e-05	4.79083302035998e-05	4.79083302036154e-05	4.79083302036095e-05	4.79083302036002e-05	4.79083302036143e-05	4.79083302035989e-05	4.79083302036209e-05	4.79083302035939e-05	4.79083302036099e-05	4.7908330203605e-05	4.79083302035796e-05	4.79083302035901e-05	4.79083302036008e-05	4.7908330203602e-05	4.79083302035861e-05	4.79083302036141e-05	4.7908330203589e-05	4.79083302036031e-05	4.79083302036157e-05	4.79083302036184e-05	4.79083302036222e-05	4.79083302036002e-05	4.79083302036077e-05	4.79083302036236e-05	4.79083302036107e-05	4.790833020361e-05	4.79083302036053e-05	4.79083302036024e-05	4.79083302035915e-05	4.79083302036173e-05	4.79083302036029e-05	4.79083302036146e-05	4.79083302035946e-05	4.7908330203604e-05	4.79083302036072e-05	4.79083302036122e-05	4.79083302036366e-05	4.79083302036035e-05	4.79083302036151e-05
0.0184921935072359	5.27038858953465e-05	5.27038858953295e-05	5.27038858953526e-05	5.27038858953471e-05	5.27038858953496e-05	5.27038858953603e-05	5.2703885895365e-05	5.27038858953476e-05	5.27038858953583e-05	5.27038858953411e-05	5.27038858953544e-05	5.27038858953559e-05	5.2703885895344e-05	5.2703885895355e-05	5.27038858953661e-05	5.27038858953463e-05	5.27038858953395e-05	5.2703885895363e-05	5.27038858953534e-05	5.27038858953425e-05	0.250840431747361	5.27038858953457e-05	5.27038858953575e-05	5.27038858953592e-05	5.27038858953571e-05	5.27038858953492e-05	5.27038858953555e-05	0.05666130754482	5.27038858953492e-05	5.2703885895336e-05	5.27038858953506e-05	5.27038858953398e-05	5.27038858953465e-05	5.27038858953575e-05	5.27038858953477e-05	5.27038858953647e-05	5.27038858953536e-05	5.27038858953431e-05	5.27038858953494e-05	5.27038858953526e-05	5.27038858953428e-05	5.27038858953475e-05	5.27038858953464e-05	0.0116867497552852	5.27038858953522e-05	5.27038858953628e-05	5.2703885895368e-05	5.27038858953514e-05	5.27038858954657e-05
4.62005316217117e-05	4.62005316217225e-05	4.62005316217045e-05	4.62005316217406e-05	4.62005316217204e-05	4.62005316217341e-05	4.62005316217288e-05	4.620053162172e-05	4.62005316217299e-05	4.62005316217239e-05	4.62005316217211e-05	4.62005316217159e-05	4.62005316217107e-05	4.62005316217238e-05	4.62005316217347e-05	4.62005316217215e-05	0.266618435771753	4.62005316217211e-05	4.62005316217161e-05	4.62005316217228e-05	4.62005316217125e-05	4.62005316217236e-05	0.0321754842172674	4.62005316217159e-05	4.62005316217128e-05	0.0739533227956948	4.62005316217146e-05	4.62005316217115e-05	4.62005316217221e-05	4.620053162172e-05	4.6200531621723e-05	4.6200531621723e-05	4.62005316217213e-05	4.62005316217234e-05	4.62005316217144e-05	4.62005316217214e-05	4.62005316217331e-05	4.62005316217222e-05	4.62005316217094e-05	4.62005316217166e-05	4.62005316217193e-05	4.62005316217273e-05	0.0881225166737067	4.62005316217036e-05	4.62005316217178e-05	4.62005316217253e-05	4.62005316217132e-05	4.6200531621738e-05	4.62005316217027e-05	4.62005316217309e-05
5.7961857269534e-05	5.79618572695308e-05	5.79618572695414e-05	5.79618572695343e-05	5.79618572695232e-05	5.79618572695348e-05	5.79618572695505e-05	5.79618572695358e-05	5.7961857269544e-05	5.79618572695517e-05	5.79618572695484e-05	5.79618572695356e-05	5.79618572695589e-05	5.79618572695404e-05	5.79618572695585e-05	5.79618572695501e-05	0.409993428021145	5.79618572695549e-05	5.79618572695426e-05	5.79618572695324e-05	0.0719766745644462	5.79618572695431e-05	0.00962963537265165	5.79618572695288e-05	5.79618572695478e-05	5.79618572695456e-05	5.7961857269538e-05	5.79618572695284e-05	5.79618572695472e-05	5.79618572695357e-05	5.79618572695379e-05	5.79618572695351e-05	5.79618572695506e-05	5.79618572695386e-05	5.79618572695589e-05	5.79618572695363e-05	5.79618572695459e-05	5.79618572695255e-05	5.79618572695361e-05	5.79618572695414e-05	5.79618572695546e-05	0.00428713122449721	0.0291084040330177	5.79618572695377e-05	5.79618572695264e-05	5.79618572695426e-05	0.123155949806415	5.79618572695612e-05	0.0753485558738711	5.79618572695383e-05
7.02949461350974e-05	7.02949461351126e-05	7.02949461351054e-05	7.02949461351213e-05	0.00852725043716001	7.02949461351059e-05	7.02949461351121e-05	7.02949461351424e-05	7.02949461351343e-05	7.0294946135118e-05	7.02949461351055e-05	7.02949461350996e-05	7.0294946135154e-05	7.02949461351201e-05	7.02949461351044e-05	7.02949461351371e-05	7.02949461351e-05	7.02949461351458e-05	7.02949461351093e-05	7.02949461351245e-05	0.0186104590353724	7.02949461351323e-05	7.0294946135107e-05	7.02949461351123e-05	7.0294946135129e-05	0.0954203223740823	7.02949461351182e-05	7.02949461351306e-05	7.02949461351131e-05	7.02949461351102e-05	7.02949461351364e-05	7.02949461351208e-05	7.02949461351222e-05	7.02949461351044e-05	7.02949461351104e-05	7.02949461351048e-05	7.0294946135145e-05	7.02949461351739e-05	0.0206019776458015	7.02949461351156e-05	7.02949461351184e-05	7.02949461351012e-05	0.526350114807161	7.02949461351101e-05	7.02949461351096e-05	7.02949461351012e-05	0.0238697021412417	7.02949461351038e-05	7.02949461351538e-05	7.02949461351229e-05
0.00010356608603955	0.000103566086039554	0.000103566086039557	0.000103566086039552	0.000103566086039562	0.000103566086039547	0.000103566086039558	0.000103566086039582	0.000103566086039552	0.000103566086039577	0.000103566086039559	0.000103566086039555	0.000103566086039553	0.000103566086039551	0.000103566086039556	0.000103566086039557	0.0845015537906425	0.000103566086039555	0.0326330834923591	0.000103566086039542	0.000103566086039556	0.000103566086039605	0.000103566086039555	0.000103566086039555	0.000103566086039552	0.000103566086039556	0.000103566086039558	0.000103566086039554	0.000103566086039553	0.000103566086039559	0.000103566086039563	0.000103566086039556	0.000103566086039552	0.000103566086039558	0.000103566086039563	0.000103566086039549	0.000103566086039552	0.000103566086039555	0.000103566086039557	0.148614545389099	0.000103566086039558	0.000103566086039556	0.000103566086039561	0.000103566086039555	0.000103566086039557	0.000103566086039558	0.00010356608603956	0.000103566086039551	0.000103566086039551	0.000103566086039553
0.000235037548425816	0.112480069481953	0.000235037548425826	0.00023503754842582	0.000235037548425828	0.000235037548425817	0.000235037548425818	0.000235037548425819	0.000235037548425835	0.000235037548425819	0.000235037548425814	0.000235037548425817	0.038902812988608	0.00023503754842582	0.000235037548425821	0.000235037548425819	0.000235037548425816	0.000235037548425818	0.000235037548425822	0.000235037548425823	0.000235037548425819	0.000235037548425817	0.0365166243966156	0.000235037548425816	0.000235037548425823	0.000235037548425821	0.000235037548425821	0.000235037548425816	0.00023503754842582	0.000235037548425816	0.000235037548425817	0.00023503754842582	0.000235037548425824	0.000235037548425821	0.000235037548425824	0.000235037548425824	0.00023503754842582	0.00023503754842582	0.000235037548425818	0.000235037548425821	0.000235037548425822	0.000235037548425821	0.000235037548425818	0.00023503754842582	0.0780642459999077	0.339947954063995	0.000235037548425826	0.000235037548425815	0.000235037548425818	0.000235037548425815
0.000228658014355994	0.000228658014355998	0.000228658014355999	0.000228658014355998	0.666029989474127	0.000228658014355993	0.000228658014355993	0.000228658014355991	0.000228658014355995	0.000228658014355999	0.000228658014355995	0.000228658014355995	0.000228658014355997	0.000228658014355994	0.000228658014355995	0.000228658014355993	0.000228658014356004	0.000228658014355997	0.000228658014355998	0.000228658014355993	0.000228658014355994	0.000228658014355988	0.000228658014355983	0.000228658014355995	0.000228658014355995	0.000228658014355995	0.000228658014355996	0.000228658014355997	0.000228658014355997	0.000228658014355996	0.000228658014355993	0.000228658014355995	0.00022865801435603	0.000228658014355992	0.000228658014355995	0.000228658014355996	0.000228658014355991	0.0228771824763883	0.000228658014355999	0.000228658014356005	0.000228658014355996	0.000228658014355995	0.000228658014355997	0.000228658014355993	0.000228658014355998	0.000228658014356	0.000228658014355996	0.000228658014356005	0.000228658014355992	0.000228658014355996
0.000165694617599304	0.000165694617599306	0.000165694617599309	0.000165694617599305	0.00016569461759931	0.000165694617599306	0.000165694617599307	0.000165694617599313	0.0448065736151355	0.000165694617599311	0.00016569461759931	0.00016569461759931	0.000165694617599308	0.000165694617599307	0.000165694617599305	0.000165694617599304	0.000165694617599309	0.000165694617599308	0.512366040554908	0.000165694617599311	0.000165694617599305	0.000165694617599299	0.000165694617599309	0.000165694617599307	0.000165694617599306	0.000165694617599311	0.000165694617599303	0.000165694617599308	0.000165694617599301	0.000165694617599296	0.000165694617599307	0.000165694617599311	0.000165694617599313	0.000165694617599309	0.000165694617599306	0.000165694617599311	0.00016569461759931	0.000165694617599306	0.000165694617599303	0.000165694617599315	0.000165694617599301	0.000165694617599301	0.00016569461759931	0.000165694617599307	0.000165694617599308	0.000165694617599307	0.000165694617599299	0.000165694617599308	0.000165694617599305	0.0976425940943739
7.92187760438587e-05	7.9218776043849e-05	7.92187760438407e-05	7.92187760438311e-05	0.015374785990777	7.92187760438268e-05	7.92187760438431e-05	7.92187760438465e-05	7.92187760438496e-05	7.92187760438596e-05	7.92187760438376e-05	7.921877604384e-05	7.92187760438461e-05	0.0745496147435877	7.92187760438331e-05	7.92187760438293e-05	7.92187760438364e-05	7.92187760438584e-05	7.9218776043836e-05	7.92187760438547e-05	7.92187760438417e-05	7.92187760438468e-05	7.92187760438352e-05	7.92187760438334e-05	7.92187760438487e-05	7.92187760438391e-05	7.92187760438381e-05	7.92187760438501e-05	7.92187760438467e-05	7.92187760438388e-05	7.92187760438235e-05	7.92187760438407e-05	7.92187760438507e-05	7.9218776043824e-05	7.92187760438617e-05	0.0488622394290456	7.92187760438358e-05	0.0070092866454202	7.92187760438332e-05	7.92187760438671e-05	7.92187760438469e-05	7.92187760438206e-05	7.92187760438355e-05	7.9218776043823e-05	7.92187760438277e-05	7.92187760438508e-05	7.92187760438576e-05	7.92187760438342e-05	7.9218776043858e-05	7.92187760438573e-05
7.99707880749278e-05	7.9970788074917e-05	7.99707880749168e-05	7.99707880749276e-05	7.99707880749405e-05	7.99707880749487e-05	7.99707880749173e-05	7.99707880749185e-05	7.99707880749267e-05	7.99707880749524e-05	7.99707880749322e-05	7.99707880749324e-05	7.99707880749442e-05	7.99707880749277e-05	7.99707880749178e-05	7.99707880749237e-05	7.99707880749477e-05	7.99707880749151e-05	7.99707880749176e-05	7.99707880749222e-05	7.99707880749129e-05	7.99707880749329e-05	7.99707880749272e-05	7.99707880749146e-05	7.99707880749161e-05	7.99707880749289e-05	7.99707880749228e-05	7.99707880749383e-05	7.99707880749421e-05	7.99707880749446e-05	7.99707880749435e-05	7.99707880749133e-05	7.99707880749191e-05	7.99707880749261e-05	7.99707880749346e-05	7.99707880749171e-05	7.99707880749176e-05	7.99707880749265e-05	7.99707880749501e-05	7.99707880749365e-05	7.99707880749179e-05	7.99707880749255e-05	7.9970788074945e-05	7.99707880749252e-05	7.99707880749105e-05	7.99707880749227e-05	7.99707880749341e-05	7.99707880749785e-05	7.99707880749299e-05	7.99707880749783e-05
7.63470330596302e-05	7.63470330596309e-05	7.63470330596287e-05	7.63470330596411e-05	7.63470330596282e-05	7.63470330596466e-05	7.63470330596592e-05	7.63470330596676e-05	7.63470330596525e-05	7.63470330596348e-05	7.63470330596318e-05	7.63470330596312e-05	7.63470330596401e-05	7.6347033059634e-05	7.63470330596346e-05	7.63470330596368e-05	7.6347033059633e-05	7.63470330596283e-05	7.63470330596422e-05	7.63470330596408e-05	7.63470330596416e-05	7.63470330596296e-05	7.63470330596342e-05	7.63470330596313e-05	0.82315164657276	7.63470330596359e-05	7.63470330596375e-05	7.6347033059637e-05	7.63470330596297e-05	7.63470330596524e-05	7.63470330596593e-05	7.63470330596386e-05	7.63470330596282e-05	7.63470330596361e-05	7.63470330596372e-05	7.63470330596337e-05	7.63470330596471e-05	7.63470330596384e-05	7.63470330596339e-05	7.63470330596379e-05	7.63470330596385e-05	7.63470330596368e-05	0.147817000125559	7.63470330596255e-05	7.63470330596293e-05	7.63470330596374e-05	7.6347033059685e-05	7.63470330596339e-05	7.63470330596482e-05	7.63470330596563e-05
9.81369832311269e-05	9.81369832311296e-05	9.81369832311275e-05	9.81369832311336e-05	9.81369832311321e-05	9.81369832311251e-05	9.81369832311294e-05	9.81369832311288e-05	9.81369832311288e-05	9.8136983231134e-05	9.81369832311333e-05	9.81369832311329e-05	9.81369832311371e-05	9.81369832311301e-05	9.81369832311362e-05	9.81369832311289e-05	9.81369832311323e-05	9.81369832311294e-05	9.81369832311475e-05	9.81369832311303e-05	9.81369832311345e-05	9.81369832311329e-05	9.81369832311561e-05	9.81369832311269e-05	9.81369832311333e-05	9.81369832311336e-05	9.81369832311288e-05	9.81369832311283e-05	9.81369832311362e-05	9.81369832311254e-05	0.131064942075746	9.81369832311262e-05	9.81369832311329e-05	9.81369832311307e-05	9.81369832311404e-05	9.81369832311382e-05	9.81369832311303e-05	9.81369832311217e-05	9.81369832311345e-05	9.81369832311305e-05	9.81369832311386e-05	9.81369832311327e-05	9.8136983231126e-05	9.81369832311311e-05	9.81369832311346e-05	0.0267709326880138	9.81369832311847e-05	9.81369832311272e-05	9.81369832311325e-05	9.81369832311703e-05
7.30374516716078e-05	7.30374516716166e-05	7.30374516715905e-05	7.30374516716238e-05	7.30374516716235e-05	7.30374516716447e-05	7.30374516716052e-05	7.30374516716127e-05	7.30374516716072e-05	7.30374516716173e-05	7.30374516716066e-05	7.3037451671611e-05	7.30374516716105e-05	7.30374516716101e-05	7.30374516716277e-05	7.30374516715978e-05	7.30374516716051e-05	7.30374516716082e-05	7.30374516716371e-05	7.30374516716348e-05	7.30374516715967e-05	7.30374516716026e-05	7.30374516716392e-05	7.30374516716026e-05	7.30374516716092e-05	7.30374516716118e-05	7.30374516716056e-05	7.30374516716415e-05	7.30374516715972e-05	7.30374516716132e-05	7.30374516716149e-05	7.30374516716069e-05	7.30374516716116e-05	7.3037451671624e-05	7.30374516716193e-05	7.30374516716185e-05	7.30374516716183e-05	7.30374516716211e-05	7.30374516716228e-05	7.30374516716149e-05	7.30374516716022e-05	7.30374516716064e-05	0.271682216135578	7.30374516716085e-05	7.30374516715998e-05	7.30374516716262e-05	7.30374516716064e-05	7.30374516716333e-05	7.30374516716341e-05	7.30374516716372e-05
4.24736008812446e-05	4.24736008812387e-05	4.24736008812487e-05	4.24736008812558e-05	4.24736008812417e-05	4.24736008812427e-05	4.2473600881248e-05	4.24736008812453e-05	4.24736008812495e-05	4.24736008812538e-05	4.24736008812526e-05	4.2473600881248e-05	4.24736008812502e-05	4.2473600881238e-05	4.24736008812511e-05	4.24736008812514e-05	4.24736008812407e-05	4.24736008812512e-05	0.256029852617137	4.24736008812443e-05	4.24736008812458e-05	4.24736008812365e-05	4.24736008812446e-05	4.24736008812547e-05	4.24736008812533e-05	4.24736008812449e-05	4.24736008812528e-05	4.24736008812431e-05	4.24736008812475e-05	4.24736008812486e-05	4.24736008812437e-05	4.24736008812532e-05	4.24736008812406e-05	4.24736008812452e-05	4.24736008812402e-05	4.24736008812532e-05	4.24736008812553e-05	4.24736008812513e-05	4.24736008812458e-05	4.24736008812415e-05	4.24736008812452e-05	4.24736008812521e-05	4.24736008812367e-05	4.24736008812353e-05	4.2473600881229e-05	4.24736008812461e-05	0.0357902866133342	4.24736008812727e-05	4.2473600881245e-05	4.24736008812688e-05
3.88499483975578e-05	3.88499483975463e-05	3.88499483975385e-05	3.88499483975563e-05	3.88499483975478e-05	3.8849948397555e-05	3.88499483975815e-05	3.88499483975507e-05	3.88499483975557e-05	3.8849948397556e-05	3.88499483975628e-05	3.88499483975592e-05	3.88499483975558e-05	3.88499483975657e-05	3.88499483975538e-05	3.88499483975645e-05	3.88499483975528e-05	3.88499483975524e-05	0.314002876954314	3.88499483975321e-05	3.88499483975603e-05	3.88499483975576e-05	3.88499483975447e-05	3.88499483975448e-05	3.88499483975456e-05	3.88499483975672e-05	3.88499483975623e-05	3.8849948397558e-05	3.88499483975568e-05	3.88499483975458e-05	3.88499483975446e-05	3.88499483975566e-05	3.88499483975627e-05	3.88499483975634e-05	3.88499483975626e-05	3.88499483975506e-05	3.88499483975556e-05	3.884994839757e-05	3.88499483975518e-05	3.88499483975622e-05	3.88499483975505e-05	3.88499483975557e-05	0.0297315240253048	3.88499483975445e-05	3.8849948397542e-05	3.88499483975521e-05	0.0714296867968543	3.88499483975848e-05	3.88499483975531e-05	3.88499483975467e-05
3.08761259371663e-05	3.08761259371592e-05	3.08761259371699e-05	3.08761259371969e-05	3.08761259371692e-05	3.08761259371765e-05	3.08761259371766e-05	3.08761259371806e-05	3.08761259371776e-05	3.0876125937171e-05	3.0876125937199e-05	3.08761259371969e-05	0.0694002950330785	3.08761259371712e-05	3.08761259371766e-05	3.08761259371974e-05	3.08761259371751e-05	3.08761259371842e-05	3.08761259371726e-05	3.0876125937187e-05	3.08761259371823e-05	3.08761259371814e-05	3.08761259371622e-05	3.08761259371856e-05	3.08761259371772e-05	3.08761259371951e-05	0.0538168971501778	3.08761259371706e-05	3.08761259371777e-05	3.08761259371647e-05	3.08761259371856e-05	3.08761259371664e-05	3.08761259371608e-05	3.08761259371724e-05	3.0876125937175e-05	3.08761259371778e-05	3.08761259371881e-05	3.08761259371987e-05	3.08761259371752e-05	3.08761259371745e-05	3.08761259371719e-05	3.08761259371712e-05	3.08761259371841e-05	0.104029450329834	3.08761259371387e-05	3.08761259371847e-05	3.08761259371801e-05	3.08761259371975e-05	3.08761259371718e-05	3.08761259371789e-05
4.81823388051144e-05	4.81823388051267e-05	4.81823388051281e-05	4.81823388051585e-05	4.81823388051245e-05	4.81823388051287e-05	4.81823388051389e-05	4.81823388051467e-05	4.81823388051408e-05	4.81823388051424e-05	4.81823388051391e-05	4.81823388051238e-05	4.81823388051327e-05	4.81823388051322e-05	4.81823388051215e-05	4.81823388051304e-05	4.81823388051285e-05	4.81823388051305e-05	4.81823388051131e-05	4.8182338805105e-05	4.81823388051228e-05	0.205453996113047	4.8182338805114e-05	4.81823388051218e-05	4.81823388051263e-05	4.81823388051151e-05	4.81823388051171e-05	4.8182338805128e-05	4.81823388051433e-05	4.8182338805135e-05	0.0465681438927693	4.8182338805129e-05	0.0166028539856963	4.81823388051329e-05	0.0349372501118882	4.81823388051459e-05	4.81823388051491e-05	4.8182338805111e-05	4.81823388051192e-05	4.81823388051203e-05	4.81823388051209e-05	4.81823388051168e-05	4.8182338805126e-05	4.81823388051266e-05	4.8182338805101e-05	4.81823388051229e-05	4.8182338805147e-05	4.81823388051573e-05	4.81823388051264e-05	4.81823388051277e-05
5.15745798192841e-05	5.15745798192646e-05	5.15745798192631e-05	5.15745798192795e-05	5.15745798192663e-05	5.15745798192724e-05	5.15745798192911e-05	5.15745798192777e-05	5.157457981927e-05	5.15745798192816e-05	5.15745798192611e-05	5.15745798192615e-05	5.15745798192655e-05	5.15745798192658e-05	5.1574579819267e-05	5.1574579819277e-05	0.051807099578417	5.15745798192729e-05	5.15745798192647e-05	5.15745798192395e-05	5.15745798192562e-05	0.312735038914476	5.15745798192524e-05	0.00538838502611542	5.15745798192587e-05	5.15745798192688e-05	5.15745798192668e-05	5.15745798192778e-05	5.15745798192636e-05	5.15745798192716e-05	0.134853403727126	5.15745798192614e-05	5.15745798192757e-05	5.15745798192737e-05	5.15745798192717e-05	5.1574579819285e-05	5.15745798192815e-05	5.15745798192625e-05	5.15745798192709e-05	5.15745798192695e-05	5.15745798192662e-05	5.15745798192683e-05	5.15745798192606e-05	5.15745798192567e-05	5.15745798192639e-05	5.15745798192901e-05	5.15745798192651e-05	5.15745798192945e-05	5.15745798192655e-05	5.15745798192868e-05
0.000136222283755774	0.000136222283755775	0.000136222283755809	0.000136222283755774	0.000136222283755778	0.000136222283755777	0.000136222283755776	0.000136222283755782	0.000136222283755775	0.000136222283755779	0.000136222283755777	0.000136222283755777	0.000136222283755778	0.000136222283755772	0.000136222283755772	0.000136222283755775	0.000136222283755778	0.000136222283755763	0.000136222283755784	0.000136222283755779	0.000136222283755771	0.000136222283755778	0.000136222283755776	0.000136222283755766	0.000136222283755774	0.00013622228375578	0.000136222283755775	0.000136222283755775	0.000136222283755776	0.00013622228375578	0.000136222283755775	0.000136222283755773	0.000136222283755772	0.000136222283755779	0.000136222283755769	0.000136222283755779	0.000136222283755786	0.000136222283755771	0.000136222283755774	0.00013622228375577	0.000136222283755773	0.000136222283755773	0.000136222283755778	0.000136222283755772	0.000136222283755778	0.000136222283755776	0.000136222283755775	0.000136222283755776	0.000136222283755775	0.0138837274988733
0.192226339893126	7.88480489143574e-05	0.0994363952743894	7.88480489143467e-05	0.221158811459878	7.88480489143461e-05	7.88480489143481e-05	7.88480489143808e-05	0.00804993638719522	7.88480489143394e-05	7.88480489143811e-05	7.88480489143495e-05	7.88480489143753e-05	7.88480489143448e-05	7.8848048914349e-05	7.88480489143413e-05	7.88480489143544e-05	7.8848048914351e-05	7.88480489144653e-05	7.88480489143746e-05	7.88480489143594e-05	7.88480489143515e-05	7.88480489143386e-05	7.88480489143528e-05	7.88480489143449e-05	7.88480489143703e-05	7.88480489143434e-05	7.88480489143611e-05	7.88480489143697e-05	7.88480489143598e-05	7.8848048914352e-05	7.88480489143497e-05	7.88480489143725e-05	7.88480489143423e-05	0.0650541035580063	7.8848048914349e-05	7.88480489143409e-05	7.88480489143445e-05	7.88480489143633e-05	7.88480489143705e-05	7.88480489143557e-05	7.88480489143417e-05	7.88480489143786e-05	7.88480489143454e-05	7.88480489143487e-05	7.88480489143678e-05	0.157313373065747	7.88480489143402e-05	7.88480489143566e-05	7.88480489143709e-05
0.00010685004379461	0.000106850043794579	0.000106850043794576	0.0273755157049534	0.000106850043794571	0.000106850043794577	0.000106850043794573	0.0792335472508544	0.000106850043794584	0.000106850043794572	0.000106850043794571	0.000106850043794572	0.000106850043794577	0.000106850043794573	0.000106850043794572	0.000106850043794588	0.000106850043794583	0.000106850043794578	0.216377119611691	0.000106850043794594	0.000106850043794571	0.000106850043794576	0.00010685004379457	0.000106850043794579	0.000106850043794576	0.000106850043794572	0.000106850043794561	0.000106850043794576	0.000106850043794585	0.000106850043794587	0.000106850043794583	0.000106850043794566	0.000106850043794581	0.00010685004379458	0.000106850043794575	0.000106850043794579	0.000106850043794576	0.111790459987714	0.000106850043794574	0.000106850043794583	0.000106850043794577	0.000106850043794581	0.000106850043794589	0.000106850043794571	0.000106850043794576	0.000106850043794565	0.000106850043794586	0.000106850043794575	0.000106850043794579	0.000106850043794572
[truncated: 7,021 more rows]
[truncated: 50 more columns]
