# Supplementary material for: Three clusters of content-audience associations in expression of racial prejudice while consuming online television news
Source: PLoS One. 2021 Jul 23;16(7):e0255101. doi: 10.1371/journal.pone.0255101 (PMC8301668; doi:10.1371/journal.pone.0255101)
Supplement: S6 Dataset — This shows whether audiences expressed their modern/old-fashioned racism when they watched news grids. The data structure is as follows: audience (audience ID), content (news grid ID), modern_racism (if an audience expressed modern racism at a news grid then it is 1, else 0), and old-fashioned_racism (if an audience expressed old-fashioned racism at a news grid then it is 1, else 0), where audience IDs are pseudonymized and news grid IDs are numbered at random. (CSV) [file pone.0255101.s010.csv]

audience	content	modern_racism	oldfashioned_racism
1	1108	0	0
1	1397	0	0
1	1647	0	1
1	2613	0	0
1	3667	0	0
1	4701	0	0
1	5803	0	0
1	5991	0	0
1	6162	0	0
1	7044	0	1
1	7256	0	0
1	7311	0	0
2	288	0	0
2	300	0	0
2	377	0	0
2	394	0	1
2	874	0	0
2	1402	0	0
2	1489	0	0
2	1696	0	0
2	2151	0	0
2	2460	0	0
2	2485	0	0
2	2691	0	0
2	3688	0	0
2	4410	0	0
2	4838	0	0
2	5022	0	0
2	5225	0	0
2	5421	0	0
2	5911	0	0
2	6194	0	0
2	6296	0	0
2	6414	0	0
2	6529	0	0
2	6862	0	0
3	600	1	0
4	123	0	0
4	173	0	0
4	182	0	0
4	244	0	0
4	598	0	0
4	697	0	0
4	1016	0	0
4	1164	0	0
4	1170	0	0
4	1226	0	0
4	1349	0	0
4	1358	0	0
4	1429	0	0
4	1471	0	0
4	1495	0	0
4	1814	0	0
4	2003	0	0
4	2109	0	0
4	2208	0	0
4	2294	0	0
4	2367	0	0
4	2617	0	0
4	2716	0	0
4	2806	0	0
4	2949	0	0
4	3269	0	0
4	3325	0	0
4	3461	0	0
4	3735	0	0
4	3779	0	0
4	3807	0	0
4	3836	0	0
4	3880	0	0
4	4056	0	0
4	4064	0	0
4	4169	0	0
4	4249	0	0
4	4385	0	0
4	4397	0	0
4	4473	0	0
4	4486	0	0
4	4585	0	0
4	4624	0	0
4	4659	0	0
4	4816	0	0
4	4845	0	0
4	5024	0	0
4	5027	0	0
4	5083	0	0
4	5088	0	0
4	5253	0	0
4	5283	0	0
4	5428	0	0
4	5617	0	1
4	5732	0	0
4	5901	0	0
4	6118	0	0
4	6324	0	0
4	6362	0	0
4	6412	0	0
4	6626	0	0
4	6639	0	0
4	6764	0	0
4	6851	0	0
4	6880	0	0
4	6909	0	0
4	7022	0	0
4	7029	0	0
4	7138	0	0
5	1	0	0
5	8	0	0
5	12	0	0
5	22	0	0
5	36	0	0
5	39	0	0
5	54	0	0
5	80	0	0
5	192	0	0
5	252	0	0
5	307	0	0
5	308	0	0
5	309	0	0
5	326	0	0
5	388	0	0
5	397	0	0
5	401	0	0
5	414	0	0
5	428	0	0
5	434	0	0
5	443	0	0
5	461	0	0
5	473	0	0
5	478	0	0
5	501	0	0
5	525	0	0
5	554	0	0
5	560	0	0
5	568	0	0
5	627	0	0
5	672	0	0
5	696	0	0
5	699	0	0
5	709	0	0
5	711	0	0
5	725	0	0
5	739	0	0
5	761	0	0
5	762	0	0
5	768	0	0
5	782	0	0
5	784	0	0
5	795	0	0
5	805	0	0
5	810	0	0
5	823	0	0
5	863	0	0
5	875	0	0
5	896	0	0
5	928	0	0
5	957	0	0
5	978	0	0
5	993	0	0
5	995	0	0
5	1001	0	0
5	1003	0	0
5	1046	0	0
5	1056	0	0
5	1085	0	0
5	1094	0	0
5	1147	0	0
5	1148	0	0
5	1153	0	0
5	1156	0	0
5	1196	0	0
5	1201	0	0
5	1246	0	0
5	1256	0	0
5	1279	0	0
5	1295	0	0
5	1298	0	0
5	1304	0	0
5	1404	0	0
5	1405	0	0
5	1415	0	0
5	1417	0	0
5	1438	0	0
5	1459	0	0
5	1466	0	0
5	1476	0	0
5	1480	0	0
5	1546	0	0
5	1562	0	0
5	1567	0	0
5	1592	0	0
5	1642	0	0
5	1681	0	0
5	1682	0	0
5	1751	0	0
5	1767	0	0
5	1786	0	0
5	1787	0	0
5	1812	0	0
5	1823	0	0
5	1855	0	0
5	1856	0	0
5	1867	0	0
5	1913	0	0
5	1923	0	0
5	1924	0	0
5	1930	0	0
5	1938	0	0
5	1944	0	0
5	1987	0	0
5	1996	0	0
5	2011	0	0
5	2085	0	0
5	2088	0	0
5	2100	0	0
5	2122	0	0
5	2159	0	0
5	2184	0	0
5	2190	0	0
5	2196	0	0
5	2225	0	0
5	2291	0	0
5	2377	0	0
5	2385	0	0
5	2421	0	0
5	2424	0	0
5	2496	0	0
5	2517	0	0
5	2520	0	0
5	2531	0	0
5	2538	0	0
5	2541	0	0
5	2558	0	0
5	2559	0	0
5	2569	0	0
5	2570	0	0
5	2604	0	0
5	2605	0	0
5	2608	0	0
5	2624	0	0
5	2626	0	0
5	2649	0	0
5	2652	0	0
5	2661	0	0
5	2672	0	0
5	2676	0	0
5	2678	0	0
5	2728	0	0
5	2732	0	0
5	2745	0	0
5	2759	0	0
5	2807	0	0
5	2882	0	0
5	2896	0	0
5	2940	0	0
5	2958	0	0
5	2968	0	0
5	2983	0	0
5	2990	0	0
5	2992	0	0
5	3030	0	0
5	3074	0	0
5	3089	0	0
5	3092	0	0
5	3101	0	0
5	3127	0	0
5	3133	0	0
5	3135	0	0
5	3141	0	0
5	3143	0	0
5	3202	0	0
5	3215	0	0
5	3241	0	0
5	3253	0	0
5	3254	0	0
5	3255	0	0
5	3278	0	0
5	3281	0	0
5	3297	0	0
5	3329	0	0
5	3376	0	0
5	3394	0	0
5	3432	0	0
5	3444	0	0
5	3464	0	0
5	3476	0	0
5	3491	0	0
5	3519	0	0
5	3529	0	0
5	3535	0	0
5	3545	0	0
5	3546	0	0
5	3549	0	0
5	3577	0	0
5	3596	1	0
5	3606	0	0
5	3675	0	0
5	3684	0	0
5	3693	0	0
5	3722	0	0
5	3726	0	0
5	3748	0	0
5	3764	0	0
5	3789	0	0
5	3804	0	0
5	3848	0	0
5	3849	0	0
5	3884	0	0
5	3893	0	0
5	3948	0	0
5	3958	0	0
5	3988	0	0
5	3997	0	0
5	4000	0	0
5	4012	0	0
5	4035	0	0
5	4074	0	0
5	4091	0	0
5	4127	0	0
5	4142	0	0
5	4171	0	0
5	4220	0	0
5	4257	0	0
5	4258	0	0
5	4259	0	0
5	4354	0	0
5	4390	0	0
5	4398	0	0
5	4409	0	0
5	4437	0	0
5	4445	0	0
5	4469	0	0
5	4480	0	0
5	4527	0	0
5	4537	0	0
5	4559	1	0
5	4565	0	0
5	4574	0	0
5	4582	0	0
5	4584	0	0
5	4596	0	0
5	4601	0	0
5	4622	0	0
5	4632	0	0
5	4638	0	0
5	4643	0	0
5	4672	0	0
5	4691	0	0
5	4728	0	0
5	4730	0	0
5	4738	0	0
5	4766	0	0
5	4800	0	0
5	4841	0	0
5	4846	0	0
5	4866	0	0
5	4907	0	0
5	4908	0	1
5	4930	0	0
5	4936	0	1
5	4938	0	0
5	4956	0	0
5	4965	0	0
5	4979	0	0
5	4982	0	0
5	5059	0	0
5	5076	0	0
5	5090	0	0
5	5097	0	0
5	5163	0	0
5	5182	0	0
5	5185	0	0
5	5194	0	0
5	5203	0	0
5	5212	0	0
5	5230	0	0
5	5238	0	0
5	5264	0	0
5	5294	0	0
5	5301	0	0
5	5302	0	0
5	5322	0	0
5	5340	0	0
5	5374	0	0
5	5420	0	0
5	5429	0	0
5	5516	0	0
5	5571	0	0
5	5634	0	0
5	5695	0	0
5	5722	0	0
5	5819	0	0
5	5836	0	0
5	5841	0	0
5	5861	0	0
5	5866	0	0
5	5885	0	0
5	5888	0	0
5	5914	0	0
5	5971	0	0
5	5973	0	0
5	5980	0	0
5	5981	0	0
5	5984	0	0
5	6019	0	0
5	6046	0	0
5	6053	0	0
5	6056	0	0
5	6086	0	0
5	6087	0	0
5	6092	0	0
5	6124	0	0
5	6132	0	0
5	6136	0	0
5	6143	0	0
5	6186	0	0
5	6195	0	0
5	6202	0	0
5	6206	0	0
5	6210	0	0
5	6230	0	0
5	6243	0	0
5	6245	0	0
5	6258	0	0
5	6266	0	0
5	6303	0	0
5	6337	0	0
5	6342	0	0
5	6345	0	0
5	6347	0	0
5	6360	0	0
5	6374	0	0
5	6398	0	0
5	6422	0	0
5	6442	0	0
5	6452	0	0
5	6469	0	0
5	6479	0	0
5	6489	0	0
5	6509	0	0
5	6531	0	0
5	6552	0	0
5	6559	0	0
5	6567	0	0
5	6589	0	0
5	6603	0	0
5	6617	0	0
5	6637	0	0
5	6647	0	0
5	6657	0	0
5	6681	0	0
5	6690	0	0
5	6704	0	0
5	6759	0	0
5	6767	0	0
5	6785	0	0
5	6786	0	0
5	6810	0	0
5	6812	0	0
5	6818	0	1
5	6822	0	0
5	6825	0	0
5	6832	0	0
5	6859	0	0
5	6876	0	0
5	6886	0	0
5	6933	0	0
5	6941	0	0
5	6968	0	0
5	6980	0	0
5	6985	0	0
5	6998	0	0
5	7018	0	0
5	7043	0	0
5	7049	0	0
5	7073	0	0
5	7079	0	0
5	7091	0	0
5	7095	0	0
5	7099	0	0
5	7101	0	0
5	7112	0	0
5	7120	0	0
5	7131	0	0
5	7156	0	0
5	7219	0	0
5	7245	0	0
5	7258	0	0
5	7287	0	0
5	7290	0	0
5	7293	0	0
5	7334	0	0
5	7377	0	0
5	7392	0	0
6	386	0	1
6	1998	0	0
6	6895	0	1
7	434	0	0
7	5564	0	1
8	1187	0	0
8	2213	0	0
8	2715	0	0
8	4077	0	0
8	4818	0	0
8	4894	0	0
8	5762	0	0
8	6190	1	0
8	6410	0	0
8	6580	0	0
8	7273	0	0
9	12	0	0
9	28	0	0
9	30	0	0
9	48	0	0
9	62	0	0
9	70	0	0
9	151	0	0
9	156	0	0
9	162	0	0
9	186	0	0
9	194	0	0
9	198	0	0
9	211	0	0
9	236	0	0
9	243	0	0
9	264	0	0
9	270	0	0
9	271	0	0
9	307	0	0
9	336	0	0
9	349	0	0
9	351	0	0
9	383	0	0
9	388	0	0
9	407	0	0
9	408	0	0
9	501	0	0
9	518	0	0
9	519	0	0
9	520	0	0
9	521	0	0
9	559	0	0
9	562	0	0
9	584	0	0
9	592	0	0
9	595	0	0
9	603	0	0
9	613	0	0
9	619	0	0
9	626	0	0
9	651	0	0
9	662	0	0
9	672	0	0
9	682	0	0
9	698	0	0
9	711	0	0
9	724	0	0
9	725	0	0
9	728	0	0
9	752	0	0
9	793	0	0
9	810	0	0
9	812	0	0
9	820	0	0
9	829	0	0
9	833	0	0
9	835	0	1
9	851	0	0
9	855	0	0
9	866	0	0
9	871	0	0
9	883	0	0
9	907	0	0
9	909	0	0
9	914	0	0
9	921	0	0
9	953	0	0
9	968	0	0
9	980	0	0
9	993	0	0
9	996	0	0
9	997	0	0
9	1010	0	0
9	1012	0	0
9	1026	0	0
9	1027	0	0
9	1074	0	0
9	1091	0	0
9	1136	0	0
9	1143	0	0
9	1145	0	0
9	1147	0	0
9	1149	0	0
9	1150	0	0
9	1167	0	0
9	1171	0	0
9	1173	0	0
9	1187	0	0
9	1193	0	0
9	1196	0	0
9	1207	0	0
9	1231	0	0
9	1241	0	0
9	1249	0	0
9	1259	0	0
9	1274	0	0
9	1277	0	0
9	1291	0	0
9	1313	0	0
9	1356	0	0
9	1366	0	0
9	1376	0	0
9	1385	0	0
9	1439	0	0
9	1441	0	0
9	1445	0	0
9	1446	0	0
9	1449	0	0
9	1470	0	0
9	1479	0	0
9	1481	0	0
9	1490	0	0
9	1494	0	0
9	1499	0	0
9	1512	0	0
9	1545	0	0
9	1576	0	0
9	1577	0	0
9	1579	0	0
9	1620	0	0
9	1662	0	0
9	1669	0	0
9	1670	0	0
9	1676	0	0
9	1708	0	0
9	1714	0	0
9	1726	0	0
9	1736	0	0
9	1754	0	0
9	1756	0	0
9	1778	0	0
9	1787	0	0
9	1788	0	0
9	1790	0	0
9	1792	0	0
9	1799	0	0
9	1805	0	0
9	1812	0	0
9	1831	0	0
9	1844	0	0
9	1847	0	0
9	1882	0	0
9	1883	0	0
9	1884	0	0
9	1896	0	0
9	1899	0	0
9	1901	0	0
9	1904	0	0
9	1913	0	0
9	1929	0	0
9	1931	0	0
9	1943	0	0
9	1949	0	0
9	1952	0	0
9	1971	0	0
9	1992	0	0
9	1994	0	0
9	2011	0	0
9	2021	0	0
9	2039	0	0
9	2055	0	0
9	2088	0	0
9	2110	0	0
9	2112	0	0
9	2121	0	0
9	2123	0	0
9	2159	0	0
9	2165	0	0
9	2203	0	0
9	2209	0	0
9	2213	0	0
9	2214	0	0
9	2217	0	0
9	2221	0	0
9	2222	0	0
9	2231	0	0
9	2239	0	0
9	2249	0	0
9	2255	0	0
9	2268	0	0
9	2292	0	0
9	2299	0	0
9	2306	0	0
9	2311	0	0
9	2315	0	0
9	2354	0	0
9	2378	0	0
9	2395	0	0
9	2400	0	0
9	2428	0	0
9	2475	0	0
9	2492	0	0
9	2500	0	0
9	2509	0	0
9	2529	0	0
9	2549	0	0
9	2560	0	0
9	2563	0	0
9	2566	0	0
9	2576	0	0
9	2584	0	0
9	2598	0	0
9	2620	0	0
9	2626	0	0
9	2634	0	0
9	2643	0	0
9	2649	0	0
9	2670	0	0
9	2682	0	0
9	2696	0	0
9	2724	0	0
9	2729	0	0
9	2731	0	0
9	2760	0	0
9	2766	0	0
9	2774	0	0
9	2776	0	0
9	2784	0	0
9	2796	0	0
9	2798	0	0
9	2810	0	0
9	2895	0	0
9	2914	0	0
9	2927	0	0
9	2934	0	0
9	2955	0	0
9	2959	0	0
9	3002	0	0
9	3050	0	1
9	3053	0	0
9	3055	0	0
9	3057	0	0
9	3060	0	0
9	3075	0	0
9	3080	0	0
9	3089	0	0
9	3124	0	0
9	3141	0	0
9	3146	0	0
9	3150	0	0
9	3178	0	0
9	3181	0	0
9	3183	0	0
9	3235	0	0
9	3238	0	0
9	3240	0	0
9	3243	0	0
9	3247	0	0
9	3250	0	0
9	3265	0	0
9	3275	0	0
9	3306	0	0
9	3323	0	0
9	3368	0	0
9	3378	0	0
9	3403	0	0
9	3404	0	0
9	3428	0	0
9	3479	0	0
9	3480	0	0
9	3481	0	0
9	3482	0	0
9	3512	0	0
9	3531	0	0
9	3538	0	0
9	3547	0	0
9	3549	0	0
9	3550	0	0
9	3558	0	0
9	3568	0	0
9	3575	0	0
9	3592	0	0
9	3621	0	0
9	3633	0	0
9	3665	0	0
9	3695	0	0
9	3709	0	0
9	3713	0	0
9	3719	0	0
9	3751	0	0
9	3770	0	0
9	3777	0	0
9	3786	0	0
9	3804	0	0
9	3820	0	0
9	3832	0	0
9	3839	0	0
9	3863	0	0
9	3873	0	0
9	3891	0	0
9	3895	0	0
9	3907	0	0
9	3942	0	0
9	3957	0	0
9	4025	0	0
9	4028	0	0
9	4029	0	0
9	4039	0	0
9	4046	0	0
9	4077	0	0
9	4091	0	0
9	4096	0	0
9	4118	0	0
9	4122	0	0
9	4128	0	0
9	4149	0	0
9	4151	0	0
9	4152	0	0
9	4166	0	0
9	4189	0	0
9	4225	0	0
9	4284	0	0
9	4297	0	0
9	4311	0	0
9	4343	0	0
9	4348	0	0
9	4354	0	0
9	4375	0	0
9	4445	0	0
9	4455	0	0
9	4477	0	0
9	4501	0	0
9	4508	0	0
9	4510	0	0
9	4555	0	0
9	4584	0	0
9	4601	0	0
9	4604	0	0
9	4612	0	0
9	4622	0	0
9	4626	0	0
9	4646	0	0
9	4657	0	0
9	4661	0	0
9	4672	0	0
9	4682	0	0
9	4686	0	0
9	4699	0	0
9	4702	0	0
9	4706	0	0
9	4722	0	0
9	4748	0	1
9	4755	0	0
9	4760	0	0
9	4773	0	0
9	4808	0	0
9	4818	0	0
9	4826	0	0
9	4864	0	0
9	4879	0	0
9	4881	0	0
9	4892	0	0
9	4894	0	0
9	4905	0	0
9	4907	0	0
9	4918	0	0
9	4930	0	0
9	4932	0	0
9	4938	0	0
9	4944	0	0
9	4950	0	0
9	4955	0	0
9	4964	0	0
9	4965	0	0
9	4985	0	0
9	4990	0	0
9	5014	0	0
9	5033	0	0
9	5043	0	0
9	5094	0	0
9	5103	0	0
9	5117	0	0
9	5125	0	0
9	5131	0	0
9	5155	0	0
9	5171	0	0
9	5175	0	0
9	5181	0	0
9	5192	0	0
9	5219	0	0
9	5252	0	0
9	5275	0	0
9	5282	0	0
9	5306	0	0
9	5316	0	0
9	5331	0	0
9	5343	0	0
9	5346	0	0
9	5347	0	0
9	5353	0	0
9	5359	0	0
9	5364	0	0
9	5380	0	0
9	5397	0	0
9	5416	0	0
9	5461	0	0
9	5473	0	0
9	5493	0	0
9	5500	0	0
9	5543	0	0
9	5545	0	0
9	5556	0	0
9	5568	0	0
9	5582	0	0
9	5588	0	0
9	5625	0	0
9	5658	0	0
9	5701	0	0
9	5735	0	0
9	5752	0	0
9	5757	0	0
9	5759	0	0
9	5760	0	0
9	5762	0	0
9	5764	0	0
9	5826	0	0
9	5871	0	0
9	5875	0	0
9	5879	0	0
9	5883	0	0
9	5886	0	0
9	5913	0	0
9	6004	0	0
9	6006	0	0
9	6036	0	0
9	6052	0	0
9	6083	0	0
9	6086	0	0
9	6089	0	0
9	6095	0	0
9	6098	0	0
9	6121	0	0
9	6124	0	0
9	6142	0	0
9	6144	0	0
9	6153	0	0
9	6190	0	0
9	6230	0	0
9	6241	0	0
9	6243	0	0
9	6251	0	0
9	6265	0	0
9	6267	0	0
9	6282	0	0
9	6316	0	0
9	6334	0	0
9	6354	0	0
9	6361	0	0
9	6364	0	0
9	6368	0	0
9	6376	0	0
9	6381	0	0
9	6410	0	0
9	6427	0	0
9	6450	0	0
9	6454	0	0
9	6456	0	0
9	6465	0	0
9	6474	0	0
9	6504	0	0
9	6507	0	0
9	6512	0	0
9	6540	0	0
9	6542	0	0
9	6548	0	0
9	6565	0	0
9	6586	0	0
9	6601	0	0
9	6620	0	0
9	6623	0	0
9	6648	0	0
9	6659	0	0
9	6685	0	1
9	6690	0	0
9	6711	0	0
9	6718	0	0
9	6728	0	0
9	6734	0	0
9	6736	0	0
9	6739	0	0
9	6741	0	0
9	6756	0	0
9	6767	0	0
9	6780	0	0
9	6796	0	0
9	6799	0	0
9	6836	0	0
9	6859	0	0
9	6876	0	0
9	6881	0	0
9	6896	0	0
9	6917	0	0
9	6922	0	0
9	6946	0	0
9	6949	0	0
9	6967	0	0
9	6981	0	0
9	7008	0	0
9	7018	0	0
9	7026	0	0
9	7044	0	0
9	7082	0	0
9	7097	0	0
9	7114	0	0
9	7118	0	0
9	7119	0	0
9	7142	0	0
9	7146	0	0
9	7167	0	0
9	7187	0	0
9	7212	0	0
9	7213	0	0
9	7250	0	0
9	7260	0	0
9	7298	0	0
9	7320	0	0
9	7330	0	0
9	7347	0	0
9	7353	0	0
9	7356	0	0
9	7393	0	0
9	7397	0	0
10	1066	0	0
10	1087	0	0
10	1240	0	0
10	2699	0	0
10	2773	0	0
10	3569	0	0
10	3745	0	0
10	3882	0	1
10	5870	0	0
10	6099	0	0
10	6824	0	0
10	7228	0	0
11	1149	0	1
11	3057	0	0
11	4950	0	1
11	7114	0	0
12	62	0	0
12	848	0	0
12	1181	0	0
12	1455	0	0
12	1877	0	0
12	4412	0	1
12	5277	0	0
12	6038	0	0
13	6	0	0
13	1131	0	0
13	1351	0	0
13	3496	0	0
13	4751	0	1
13	5378	0	0
13	5681	0	0
13	5761	0	0
13	6653	0	0
13	7040	0	1
14	926	0	0
14	2492	0	0
14	2782	0	1
14	2835	0	1
14	4479	0	0
14	4958	0	0
14	7115	0	0
15	1187	0	0
15	1843	0	0
15	2348	0	0
15	3050	0	0
15	3233	0	0
15	3964	0	0
15	4077	0	0
15	5337	0	0
15	5743	0	0
15	5762	0	0
15	6277	0	0
15	6410	0	0
15	6685	0	1
15	6766	0	0
15	6935	0	0
15	6996	0	1
16	1044	0	0
16	1611	0	0
16	2372	0	1
16	3810	0	0
16	4869	0	0
16	6109	0	0
17	57	0	0
17	1081	0	0
17	1956	0	0
17	2158	0	0
17	3209	0	1
17	4148	0	0
17	4628	0	0
17	4973	0	0
17	5613	0	1
17	5784	0	0
17	6918	0	0
18	90	0	0
18	95	0	0
18	116	0	0
18	178	0	0
18	235	0	0
18	250	0	0
18	277	0	0
18	297	0	0
18	340	0	0
18	354	0	0
18	360	0	0
18	363	0	0
18	384	0	0
18	410	0	0
18	413	0	0
18	577	0	0
18	618	0	0
18	822	0	0
18	827	0	0
18	852	0	0
18	872	0	0
18	939	0	0
18	959	0	0
18	1050	0	0
18	1069	0	0
18	1083	0	0
18	1101	0	0
18	1146	0	0
18	1165	0	0
18	1189	0	0
18	1261	0	0
18	1278	0	0
18	1365	0	0
18	1367	0	0
18	1440	0	0
18	1504	0	0
18	1653	0	0
18	1711	0	0
18	2016	0	0
18	2022	0	0
18	2031	0	0
18	2089	0	0
18	2169	0	0
18	2210	0	0
18	2314	0	0
18	2413	0	0
18	2492	0	0
18	2550	0	0
18	2586	0	0
18	2591	0	0
18	2623	0	0
18	2679	0	0
18	2709	0	0
18	2750	0	0
18	2828	0	0
18	2835	0	0
18	2847	0	0
18	2888	0	0
18	2929	0	0
18	2939	0	0
18	2945	0	0
18	2951	0	0
18	2984	0	0
18	3109	0	0
18	3121	0	0
18	3138	0	0
18	3189	0	0
18	3194	0	0
18	3211	0	0
18	3220	0	0
18	3272	0	0
18	3370	0	0
18	3381	0	0
18	3384	0	0
18	3396	0	0
18	3458	0	0
18	3462	0	0
18	3472	0	0
18	3474	0	0
18	3490	0	0
18	3524	0	0
18	3555	0	0
18	3579	0	0
18	3595	0	0
18	3605	0	1
18	3635	0	0
18	3648	0	0
18	3683	0	0
18	3702	0	0
18	3710	0	0
18	3715	0	0
18	3813	0	0
18	3877	0	0
18	3912	0	0
18	3960	0	0
18	3972	0	0
18	4086	0	0
18	4095	0	0
18	4123	0	0
18	4126	0	0
18	4181	0	0
18	4363	0	0
18	4384	0	0
18	4418	0	0
18	4422	0	0
18	4436	0	0
18	4474	0	0
18	4519	0	0
18	4520	0	0
18	4683	0	0
18	4729	0	0
18	4766	0	0
18	4830	0	0
18	4842	0	0
18	4862	0	0
18	4863	0	0
18	4891	0	0
18	5045	0	0
18	5112	0	0
18	5140	0	0
18	5201	0	0
18	5317	0	0
18	5333	0	0
18	5387	0	0
18	5417	0	0
18	5476	0	0
18	5481	0	0
18	5510	0	0
18	5536	0	0
18	5541	0	0
18	5544	0	0
18	5632	0	0
18	5667	0	0
18	5686	0	0
18	5691	0	0
18	5744	0	0
18	5749	0	0
18	5786	0	0
18	5798	0	0
18	5847	0	0
18	5851	0	0
18	5930	0	0
18	5961	0	0
18	5965	0	0
18	5985	0	0
18	6018	0	0
18	6026	0	0
18	6058	0	0
18	6060	0	0
18	6071	0	0
18	6078	0	0
18	6081	0	0
18	6084	0	0
18	6088	0	0
18	6109	0	0
18	6227	0	0
18	6247	0	0
18	6325	0	0
18	6401	0	0
18	6407	0	0
18	6488	0	0
18	6497	0	0
18	6500	0	0
18	6502	0	0
18	6515	0	0
18	6523	0	0
18	6539	0	0
18	6560	0	0
18	6572	0	0
18	6593	0	0
18	6616	0	0
18	6845	0	0
18	6905	0	0
18	6976	0	0
18	6996	0	0
18	7016	0	0
18	7036	0	0
18	7096	0	0
18	7166	0	0
18	7214	0	0
18	7259	0	0
18	7295	0	0
18	7317	0	0
18	7358	0	0
18	7396	0	0
19	151	0	0
19	155	0	0
19	198	0	0
19	211	0	0
19	217	0	0
19	263	0	0
19	269	0	0
19	272	0	0
19	301	0	0
19	349	0	0
19	399	0	0
19	408	0	0
19	458	0	0
19	464	0	0
19	470	0	0
19	493	0	0
19	494	0	0
19	557	0	0
19	562	0	0
19	589	0	0
19	594	0	0
19	634	0	0
19	649	0	0
19	681	0	0
19	718	0	0
19	838	0	0
19	851	0	0
19	871	0	0
19	907	0	0
19	965	0	0
19	969	0	0
19	1004	0	0
19	1049	0	0
19	1063	0	0
19	1071	0	0
19	1092	0	0
19	1114	0	0
19	1149	0	1
19	1159	0	0
19	1179	0	0
19	1203	0	0
19	1218	0	0
19	1339	0	0
19	1348	0	0
19	1356	0	0
19	1366	0	0
19	1376	0	0
19	1439	0	0
19	1449	0	0
19	1478	0	0
19	1480	0	0
19	1523	0	0
19	1544	0	0
19	1561	0	0
19	1579	0	0
19	1610	0	0
19	1628	0	0
19	1658	0	0
19	1663	0	0
19	1684	0	0
19	1729	0	0
19	1736	0	0
19	1744	0	0
19	1750	0	0
19	1756	0	0
19	1761	0	0
19	1775	0	0
19	1790	0	0
19	1799	0	0
19	1819	0	0
19	1831	0	0
19	1837	0	0
19	1865	0	0
19	1884	0	0
19	1899	0	0
19	1904	0	0
19	1909	0	0
19	1910	0	0
19	1931	0	0
19	1933	0	0
19	1967	0	0
19	2047	0	0
19	2056	0	0
19	2128	0	0
19	2133	0	0
19	2152	0	0
19	2157	0	0
19	2165	0	0
19	2203	0	0
19	2213	0	0
19	2248	0	0
19	2249	0	0
19	2262	0	0
19	2281	0	0
19	2311	0	0
19	2321	0	0
19	2375	0	0
19	2390	0	0
19	2415	0	0
19	2437	0	0
19	2464	0	0
19	2475	0	0
19	2510	0	0
19	2537	0	0
19	2547	0	0
19	2575	0	0
19	2583	0	0
19	2620	0	0
19	2685	0	0
19	2713	0	0
19	2714	0	0
19	2715	0	0
19	2744	0	0
19	2760	0	0
19	2776	0	0
19	2882	0	0
19	2915	0	0
19	2955	0	0
19	2957	0	0
19	3012	0	0
19	3019	0	0
19	3022	0	0
19	3024	0	0
19	3028	0	0
19	3047	0	0
19	3049	0	0
19	3054	0	0
19	3057	0	0
19	3064	0	0
19	3093	0	0
19	3146	0	0
19	3150	0	0
19	3164	0	0
19	3196	0	0
19	3208	0	0
19	3213	0	0
19	3234	0	0
19	3250	0	0
19	3279	0	0
19	3280	0	0
19	3288	0	0
19	3297	0	0
19	3330	0	0
19	3344	0	0
19	3368	0	0
19	3372	0	0
19	3392	0	0
19	3512	0	0
19	3514	0	0
19	3534	0	0
19	3593	0	0
19	3608	0	0
19	3613	0	0
19	3638	0	0
19	3650	0	0
19	3711	0	0
19	3792	0	0
19	3824	0	0
19	3829	0	0
19	3850	0	0
19	3862	0	0
19	3892	0	0
19	3951	0	0
19	4007	0	0
19	4029	0	0
19	4035	0	0
19	4046	0	1
19	4053	0	0
19	4083	0	0
19	4096	0	0
19	4152	0	0
19	4185	0	0
19	4190	0	0
19	4288	0	0
19	4298	0	0
19	4311	0	0
19	4316	0	0
19	4338	0	0
19	4348	0	0
19	4366	0	0
19	4415	0	0
19	4441	0	0
19	4484	0	0
19	4499	0	0
19	4500	0	0
19	4523	0	0
19	4555	0	0
19	4612	0	0
19	4676	0	0
19	4680	0	1
19	4731	0	0
19	4740	0	0
19	4748	0	0
19	4752	0	0
19	4758	0	0
19	4826	0	0
19	4843	0	0
19	4856	0	0
19	4894	0	0
19	4925	0	0
19	4950	0	0
19	4968	0	0
19	5035	0	0
19	5054	0	0
19	5086	0	0
19	5100	0	0
19	5103	0	0
19	5138	0	0
19	5157	0	0
19	5192	0	0
19	5210	0	0
19	5278	0	0
19	5282	0	0
19	5324	0	0
19	5327	0	0
19	5346	0	0
19	5394	0	0
19	5441	0	0
19	5451	0	0
19	5545	0	1
19	5552	0	0
19	5572	0	0
19	5582	0	0
19	5587	0	0
19	5616	0	0
19	5625	0	0
19	5702	0	0
19	5706	0	0
19	5787	0	0
19	5803	0	0
19	5848	0	0
19	5858	0	0
19	5879	0	0
19	5886	0	0
19	5905	0	0
19	5947	0	0
19	5966	0	0
19	6003	0	0
19	6052	0	0
19	6075	0	0
19	6090	0	0
19	6095	0	0
19	6114	0	0
19	6144	0	0
19	6162	0	0
19	6167	0	0
19	6184	0	0
19	6193	0	0
19	6199	0	0
19	6257	0	0
19	6271	0	0
19	6288	0	0
19	6301	0	0
19	6316	0	0
19	6331	0	0
19	6364	0	0
19	6381	0	0
19	6396	0	0
19	6437	0	0
19	6450	0	0
19	6456	0	0
19	6471	0	0
19	6504	0	0
19	6517	0	0
19	6541	0	0
19	6553	0	0
19	6584	0	0
19	6598	0	0
19	6601	0	0
19	6631	0	0
19	6633	0	0
19	6701	0	0
19	6706	0	0
19	6717	0	0
19	6720	0	0
19	6759	0	0
19	6807	0	0
19	6848	0	0
19	6864	0	1
19	6906	0	0
19	6981	0	0
19	6989	0	0
19	6995	0	0
19	7103	0	0
19	7114	0	0
19	7125	0	0
19	7162	0	0
19	7181	0	0
19	7213	0	0
19	7241	0	0
19	7256	0	0
19	7260	0	0
19	7273	0	0
19	7298	0	0
19	7320	0	0
19	7321	0	0
19	7335	0	0
19	7363	0	0
19	7366	0	0
19	7403	0	0
20	185	0	0
20	1681	0	0
20	2617	0	0
20	4172	0	1
20	4585	0	0
21	3374	0	0
21	4021	0	0
21	6594	1	0
22	36	0	0
22	88	0	0
22	120	0	0
22	151	0	0
22	344	0	0
22	427	0	0
22	635	0	0
22	766	0	0
22	848	0	0
22	874	0	0
22	894	0	0
22	1002	0	0
22	1022	0	0
22	1075	0	0
22	1114	0	0
22	1154	0	0
22	1444	0	0
22	1449	0	0
22	1526	0	0
22	1692	0	0
22	1775	0	0
22	1831	0	0
22	1857	0	0
22	2149	0	0
22	2165	0	0
22	2203	0	0
22	2260	0	0
22	2274	0	0
22	2288	0	0
22	2311	0	0
22	2401	0	0
22	2620	0	0
22	2637	0	0
22	2671	0	0
22	2737	0	0
22	2746	0	0
22	2765	0	1
22	2802	0	0
22	2807	0	0
22	2904	0	0
22	2916	0	0
22	2938	0	0
22	2939	0	0
22	2973	0	0
22	3146	0	0
22	3190	0	0
22	3263	0	0
22	3300	0	0
22	3512	0	0
22	3619	0	0
22	3874	0	0
22	3984	0	0
22	4029	0	0
22	4085	0	0
22	4237	0	0
22	4412	0	0
22	4738	0	0
22	5022	0	0
22	5192	0	0
22	5346	0	0
22	5513	0	0
22	5582	0	0
22	5624	0	0
22	5639	0	0
22	5816	0	0
22	5912	0	0
22	5960	0	0
22	6050	0	0
22	6167	0	0
22	6250	0	0
22	6276	0	0
22	6316	0	0
22	6379	0	0
22	6456	0	0
22	6720	0	0
22	6819	0	0
22	6970	0	0
22	7367	0	0
23	374	0	0
23	1303	0	1
23	2294	0	0
23	2980	0	0
23	2995	0	0
23	3876	0	0
23	5495	0	0
23	7308	0	0
24	1523	0	0
24	1933	0	0
24	2328	0	1
24	3780	0	0
24	3951	0	0
24	4208	0	0
24	4288	0	0
24	4338	0	0
24	5391	0	0
25	16	0	0
25	18	0	0
25	28	0	0
25	32	0	0
25	33	0	0
25	43	0	0
25	44	0	0
25	60	0	0
25	76	0	0
25	77	0	0
25	82	0	0
25	86	0	0
25	89	0	0
25	103	0	0
25	114	0	0
25	119	0	0
25	136	0	0
25	148	0	0
25	159	0	0
25	166	0	0
25	171	0	0
25	181	0	0
25	183	0	0
25	186	0	0
25	193	0	0
25	196	0	0
25	211	0	0
25	229	0	0
25	231	0	0
25	238	0	0
25	253	0	0
25	257	0	0
25	267	0	0
25	295	0	0
25	302	0	0
25	303	0	0
25	304	0	0
25	305	0	0
25	313	0	0
25	319	0	0
25	322	0	0
25	327	0	0
25	336	0	0
25	356	0	0
25	357	0	0
25	358	0	0
25	375	0	0
25	379	0	0
25	381	0	0
25	392	0	0
25	403	0	0
25	405	0	0
25	408	0	0
25	409	0	0
25	416	0	0
25	421	0	0
25	423	0	0
25	436	0	0
25	441	0	0
25	442	0	0
25	445	0	0
25	448	0	0
25	457	0	0
25	468	0	0
25	496	0	0
25	501	0	0
25	502	0	0
25	507	0	0
25	508	0	0
25	514	0	0
25	520	0	0
25	526	0	0
25	542	0	0
25	546	0	0
25	547	0	0
25	552	0	0
25	553	0	0
25	555	0	0
25	556	0	0
25	568	0	0
25	572	0	0
25	591	0	0
25	592	0	0
25	600	0	0
25	610	0	0
25	612	0	0
25	623	0	0
25	635	0	0
25	638	0	0
25	655	0	0
25	659	0	0
25	667	0	0
25	668	0	0
25	671	0	0
25	676	0	0
25	693	0	0
25	704	0	0
25	706	0	0
25	714	0	0
25	717	0	0
25	718	0	0
25	724	0	0
25	727	0	0
25	728	0	0
25	741	0	0
25	748	0	0
25	751	0	0
25	754	0	0
25	761	0	0
25	767	0	0
25	774	0	0
25	799	0	0
25	812	0	0
25	818	0	0
25	820	0	0
25	824	0	0
25	838	0	0
25	846	0	0
25	856	0	0
25	873	0	0
25	883	0	0
25	907	0	0
25	913	0	0
25	914	0	0
25	920	0	0
25	924	0	0
25	928	0	0
25	932	0	0
25	935	0	0
25	953	0	0
25	958	0	0
25	965	0	0
25	966	0	0
25	993	0	0
25	1001	0	0
25	1006	0	0
25	1010	0	0
25	1026	0	0
25	1027	0	0
25	1031	0	0
25	1032	0	0
25	1038	0	0
25	1040	0	0
25	1059	0	0
25	1063	0	0
25	1091	0	0
25	1092	0	0
25	1106	0	0
25	1110	0	0
25	1142	0	0
25	1147	0	0
25	1155	0	0
25	1167	0	0
25	1191	0	0
25	1198	0	0
25	1210	0	0
25	1228	0	0
25	1242	0	0
25	1249	0	0
25	1279	0	0
25	1292	0	0
25	1296	0	0
25	1298	0	0
25	1299	0	0
25	1309	0	0
25	1312	0	0
25	1313	0	0
25	1315	0	0
25	1322	0	0
25	1327	0	0
25	1331	0	0
25	1332	0	0
25	1333	0	0
25	1334	0	0
25	1337	0	0
25	1357	0	0
25	1361	0	0
25	1366	0	0
25	1368	0	0
25	1393	0	0
25	1399	0	0
25	1417	0	0
25	1420	0	0
25	1422	0	0
25	1435	0	0
25	1439	0	0
25	1441	0	0
25	1446	0	0
25	1449	0	0
25	1456	0	0
25	1469	0	0
25	1470	0	0
25	1489	0	0
25	1511	0	0
25	1520	0	0
25	1523	0	0
25	1539	0	0
25	1544	0	0
25	1546	0	0
25	1549	0	0
25	1553	0	0
25	1561	0	0
25	1568	0	0
25	1578	0	0
25	1589	0	0
25	1607	0	0
25	1609	0	0
25	1619	0	0
25	1621	0	0
25	1630	0	0
25	1646	0	0
25	1647	0	0
25	1655	0	0
25	1656	0	0
25	1663	0	0
25	1689	0	0
25	1698	0	0
25	1703	0	0
25	1708	0	0
25	1718	0	0
25	1744	0	0
25	1748	0	0
25	1754	0	0
25	1759	0	0
25	1768	0	0
25	1771	0	0
25	1772	0	0
25	1777	0	0
25	1779	0	0
25	1787	0	0
25	1799	0	0
25	1810	0	0
25	1817	0	0
25	1819	0	0
25	1820	0	0
25	1823	0	0
25	1826	0	0
25	1832	0	0
25	1844	0	0
25	1852	0	0
25	1856	0	0
25	1872	0	0
25	1882	0	0
25	1883	0	0
25	1889	0	0
25	1896	0	0
25	1911	0	0
25	1913	0	0
25	1914	0	0
25	1921	0	0
25	1926	0	0
25	1927	0	0
25	1931	0	0
25	1933	0	0
25	1939	0	0
25	1952	0	0
25	1992	0	0
25	1996	0	0
25	2000	0	0
25	2002	0	0
25	2007	0	0
25	2017	0	0
25	2023	0	0
25	2030	0	0
25	2038	0	0
25	2039	0	0
25	2048	0	0
25	2050	0	0
25	2051	0	0
25	2053	0	0
25	2074	0	0
25	2088	0	0
25	2091	0	0
25	2096	0	0
25	2097	0	0
25	2105	0	0
25	2107	0	0
25	2108	0	0
25	2132	0	0
25	2133	0	0
25	2135	0	0
25	2153	0	0
25	2162	0	0
25	2191	0	0
25	2195	0	0
25	2198	0	0
25	2202	0	0
25	2205	0	0
25	2209	0	0
25	2214	0	0
25	2215	0	0
25	2217	0	0
25	2224	0	0
25	2237	0	0
25	2239	0	0
25	2260	0	0
25	2288	0	0
25	2299	0	0
25	2302	0	0
25	2309	0	0
25	2316	0	0
25	2327	0	0
25	2338	0	0
25	2340	0	0
25	2344	0	0
[truncated: 494,720 more rows]
