# Supplementary material for: Three clusters of content-audience associations in expression of racial prejudice while consuming online television news
Source: PLoS One. 2021 Jul 23;16(7):e0255101. doi: 10.1371/journal.pone.0255101 (PMC8301668; doi:10.1371/journal.pone.0255101)
Supplement: S1 Source code — (STAN) [file pone.0255101.s011.stan]

data {
  int<lower=1> N; // number of users
  int<lower=1> P; // number of contents
  int<lower=1> L; // row number of dataset

  int y_modern[L];
  int y_oldfashion[L];

  int u[L]; //audience id
  int s[L]; //content id
}

parameters {
  real theta_m[N];
  real theta_o[N];

  real<upper=0> bias_m;
  real<upper=0> bias_o;

  vector<lower=0>[P] a_m;
  vector[P] b_m;
  vector<lower=0>[P] a_o;
  vector[P] b_o;
}

model {
  theta_m ~ normal(0.1, 1);
  a_m ~ normal(0, 10);
  b_m ~ normal(0, 1);
  bias_m ~ normal(0, 1);

  theta_o ~ normal(0.1, 1);
  a_o ~ normal(0, 10);
  b_o ~ normal(0, 1);
  bias_o ~ normal(0, 1);

  for (i in 1:L){
    y_modern[i] ~ bernoulli_logit(a_m[s[i]] * (theta_m[u[i]] + b_m[s[i]] + bias_m));
    y_oldfashion[i] ~ bernoulli_logit(a_o[s[i]] * (theta_o[u[i]] + b_o[s[i]] + bias_o));
  }
}
